# Supplementary material for: Photoswitching of halide-binding affinity and selectivity in dithienylethene-strapped calix[4]pyrrole
Source: Chem Commun (Camb). 2023 Jun 22;59(56):8688–91. doi: 10.1039/d3cc02264a (PMC10334363; doi:10.1039/d3cc02264a)
Supplement: CC-059-D3CC02264A-s002 [file CC-059-D3CC02264A-s002.cif]

# Electronic Supplementary Material (ESI) for ChemComm.
# This journal is © The Royal Society of Chemistry 2023

####################################################################### 
# 
# This file contains crystal structure data downloaded from the 
# Cambridge Structural Database (CSD) hosted by the Cambridge 
# Crystallographic Data Centre (CCDC).
# 
# Full information about CCDC data access policies and citation 
# guidelines are available at http://www.ccdc.cam.ac.uk/access/V1 
# 
# Audit and citation data items may have been added by the CCDC. 
# Please retain this information to preserve the provenance of 
# this file and to allow appropriate attribution of the data. 
# 
#######################################################################

data_o-1_partial_cone
_database_code_depnum_ccdc_archive 'CCDC 2261308'
loop_
_audit_author_name
_audit_author_address
'Maxime Siegler'
;Johns Hopkins University
United States of America
;
_audit_update_record             
;
2023-05-08 deposited with the CCDC.	2023-06-14 downloaded from the CCDC.
;

_audit_creation_method           SHELXL-2018/3
_shelx_SHELXL_version_number     2018/3
_chemical_name_systematic        ?
_chemical_name_common            ?
_chemical_melting_point          ?
_chemical_formula_moiety         
'C49 H50 F6 N4 O4 S2, 0.122(C H2 Cl2), 1.878(C2 H6 O)'
_chemical_formula_sum            'C52.88 H61.51 Cl0.24 F6 N4 O5.88 S2'
_chemical_formula_weight         1033.77

loop_
_atom_type_symbol
_atom_type_description
_atom_type_scat_dispersion_real
_atom_type_scat_dispersion_imag
_atom_type_scat_source
C C 0.0033 0.0016 'International Tables Vol C Tables 4.2.6.8 and 6.1.1.4'
H H 0.0000 0.0000 'International Tables Vol C Tables 4.2.6.8 and 6.1.1.4'
N N 0.0061 0.0033 'International Tables Vol C Tables 4.2.6.8 and 6.1.1.4'
O O 0.0106 0.0060 'International Tables Vol C Tables 4.2.6.8 and 6.1.1.4'
F F 0.0171 0.0103 'International Tables Vol C Tables 4.2.6.8 and 6.1.1.4'
S S 0.1246 0.1234 'International Tables Vol C Tables 4.2.6.8 and 6.1.1.4'
Cl Cl 0.1484 0.1585 'International Tables Vol C Tables 4.2.6.8 and 6.1.1.4'

_space_group_crystal_system      monoclinic
_space_group_IT_number           14
_space_group_name_H-M_alt        'P 21/c'
_space_group_name_Hall           '-P 2ybc'

_shelx_space_group_comment       
;
The symmetry employed for this shelxl refinement is uniquely defined
by the following loop, which should always be used as a source of
symmetry information in preference to the above space-group names.
They are only intended as comments.
;

loop_
_space_group_symop_operation_xyz
'x, y, z'
'-x, y+1/2, -z+1/2'
'-x, -y, -z'
'x, -y-1/2, z-1/2'

_cell_length_a                   17.4447(4)
_cell_length_b                   17.5229(4)
_cell_length_c                   16.5312(3)
_cell_angle_alpha                90
_cell_angle_beta                 91.766(2)
_cell_angle_gamma                90
_cell_volume                     5050.89(19)
_cell_formula_units_Z            4
_cell_measurement_temperature    110(2)
_cell_measurement_reflns_used    24743
_cell_measurement_theta_min      2.4810
_cell_measurement_theta_max      27.6510

_exptl_crystal_description       'irregular block'
_exptl_crystal_colour            colorless
_exptl_crystal_density_meas      ?
_exptl_crystal_density_method    ?
_exptl_crystal_density_diffrn    1.359
_exptl_crystal_F_000             2176
_exptl_transmission_factor_min   ?
_exptl_transmission_factor_max   ?
_exptl_crystal_size_max          0.686
_exptl_crystal_size_mid          0.290
_exptl_crystal_size_min          0.229
_exptl_absorpt_coefficient_mu    0.194
_shelx_estimated_absorpt_T_min   ?
_shelx_estimated_absorpt_T_max   ?
_exptl_absorpt_correction_type   gaussian
_exptl_absorpt_correction_T_min  0.513
_exptl_absorpt_correction_T_max  1.000
_exptl_absorpt_process_details   
;
CrysAlisPro 1.171.41.93a (Rigaku Oxford Diffraction, 2020)
Numerical absorption correction based on gaussian integration over
a multifaceted crystal model
Empirical absorption correction using spherical harmonics,
implemented in SCALE3 ABSPACK scaling algorithm.
;
_oxdiff_exptl_absorpt_empirical_full_min 0.735
_oxdiff_exptl_absorpt_empirical_full_max 1.460
_oxdiff_exptl_absorpt_empirical_details 
;
Empirical correction (ABSPACK) includes:
- Absorption correction using spherical harmonics
- Frame scaling
;
_exptl_absorpt_special_details   ?
_diffrn_ambient_temperature      110(2)
_diffrn_radiation_wavelength     0.71073
_diffrn_radiation_type           MoK\a
_diffrn_radiation_source         'SuperNova (Mo) X-ray Source'
_diffrn_radiation_monochromator  mirror
_diffrn_measurement_device_type  'SuperNova, Dual, Cu at zero, Atlas'
_diffrn_measurement_method       '\w scans'
_diffrn_standards_number         .
_diffrn_standards_interval_time  .
_diffrn_reflns_number            59668
_diffrn_reflns_av_unetI/netI     0.0235
_diffrn_reflns_av_R_equivalents  0.0308
_diffrn_reflns_limit_h_min       -21
_diffrn_reflns_limit_h_max       22
_diffrn_reflns_limit_k_min       -22
_diffrn_reflns_limit_k_max       22
_diffrn_reflns_limit_l_min       -21
_diffrn_reflns_limit_l_max       21
_diffrn_reflns_theta_min         2.036
_diffrn_reflns_theta_max         27.500
_diffrn_reflns_theta_full        25.242
_diffrn_measured_fraction_theta_max 1.000
_diffrn_measured_fraction_theta_full 1.000
_diffrn_reflns_Laue_measured_fraction_max 1.000
_diffrn_reflns_Laue_measured_fraction_full 1.000
_diffrn_reflns_point_group_measured_fraction_max 1.000
_diffrn_reflns_point_group_measured_fraction_full 1.000
_reflns_number_total             11600
_reflns_number_gt                9764
_reflns_threshold_expression     'I > 2\s(I)'
_reflns_Friedel_coverage         0.000
_reflns_Friedel_fraction_max     .
_reflns_Friedel_fraction_full    .

_reflns_special_details          
;
 Reflections were merged by SHELXL according to the crystal
 class for the calculation of statistics and refinement.
 
 _reflns_Friedel_fraction is defined as the number of unique
 Friedel pairs measured divided by the number that would be
 possible theoretically, ignoring centric projections and
 systematic absences.
;

_computing_data_collection       'CrysAlisPro 1.171.39.29c (Rigaku OD, 2017)'
_computing_cell_refinement       'CrysAlisPro 1.171.39.29c (Rigaku OD, 2017)'
_computing_data_reduction        'CrysAlisPro 1.171.39.29c (Rigaku OD, 2017)'
_computing_structure_solution    'SHELXS-2018/3 (Sheldrick, 2018)'
_computing_structure_refinement  'SHELXL-2018/3 (Sheldrick, 2018)'
_computing_molecular_graphics    'SHELXTL v6.10 (Sheldrick, 2008)'
_computing_publication_material  'SHELXTL v6.10 (Sheldrick, 2008)'
_refine_special_details          ?
_refine_ls_structure_factor_coef Fsqd
_refine_ls_matrix_type           full
_refine_ls_weighting_scheme      calc
_refine_ls_weighting_details     
'w=1/[\s^2^(Fo^2^)+(0.0385P)^2^+3.4177P] where P=(Fo^2^+2Fc^2^)/3'
_atom_sites_solution_primary     direct
_atom_sites_solution_secondary   difmap
_atom_sites_solution_hydrogens   mixed
_refine_ls_hydrogen_treatment    mixed
_refine_ls_extinction_method     none
_refine_ls_extinction_coef       .
_refine_ls_number_reflns         11600
_refine_ls_number_parameters     692
_refine_ls_number_restraints     64
_refine_ls_R_factor_all          0.0479
_refine_ls_R_factor_gt           0.0381
_refine_ls_wR_factor_ref         0.0965
_refine_ls_wR_factor_gt          0.0904
_refine_ls_goodness_of_fit_ref   1.015
_refine_ls_restrained_S_all      1.013
_refine_ls_shift/su_max          0.001
_refine_ls_shift/su_mean         0.000

loop_
_atom_site_label
_atom_site_type_symbol
_atom_site_fract_x
_atom_site_fract_y
_atom_site_fract_z
_atom_site_U_iso_or_equiv
_atom_site_adp_type
_atom_site_occupancy
_atom_site_site_symmetry_order
_atom_site_calc_flag
_atom_site_refinement_flags_posn
_atom_site_refinement_flags_adp
_atom_site_refinement_flags_occupancy
_atom_site_disorder_assembly
_atom_site_disorder_group
C7 C 0.33474(8) 0.40105(8) 0.41506(9) 0.0193(3) Uani 1 1 d . . . . .
C8 C 0.41889(9) 0.40715(9) 0.39945(10) 0.0258(3) Uani 1 1 d . . . . .
C9 C 0.42356(9) 0.43630(10) 0.31189(10) 0.0279(3) Uani 1 1 d . . . . .
C10 C 0.34366(9) 0.47031(9) 0.29373(9) 0.0224(3) Uani 1 1 d . . . . .
C11 C 0.29313(8) 0.43701(8) 0.35660(8) 0.0181(3) Uani 1 1 d . . . . .
C12 C 0.21095(8) 0.45682(8) 0.35479(8) 0.0175(3) Uani 1 1 d . . . . .
C13 C 0.17992(8) 0.50546(8) 0.41429(8) 0.0184(3) Uani 1 1 d . . . . .
H13 H 0.209293 0.526569 0.458161 0.022 Uiso 1 1 calc R U . . .
C14 C 0.10357(8) 0.51853(8) 0.40162(8) 0.0184(3) Uani 1 1 d . . . . .
C16 C 0.15701(8) 0.43370(8) 0.29743(8) 0.0189(3) Uani 1 1 d . . . . .
C17 C 0.16528(9) 0.37811(9) 0.22949(9) 0.0233(3) Uani 1 1 d . . . . .
H17A H 0.161528 0.405309 0.177721 0.035 Uiso 1 1 calc R U . . .
H17B H 0.124445 0.339816 0.231490 0.035 Uiso 1 1 calc R U . . .
H17C H 0.215290 0.352821 0.234792 0.035 Uiso 1 1 calc R U . . .
C18 C 0.05313(8) 0.56795(8) 0.44846(8) 0.0191(3) Uani 1 1 d . . . . .
C21 C 0.05689(9) 0.65737(9) 0.55813(9) 0.0238(3) Uani 1 1 d . . . . .
H21A H 0.002147 0.643829 0.563122 0.029 Uiso 1 1 calc R U . . .
H21B H 0.060170 0.709408 0.535175 0.029 Uiso 1 1 calc R U . . .
C22 C 0.09813(8) 0.65371(8) 0.63966(8) 0.0198(3) Uani 1 1 d . . . . .
H22A H 0.154185 0.654159 0.631946 0.024 Uiso 1 1 calc R U . . .
H22B H 0.085023 0.605258 0.666757 0.024 Uiso 1 1 calc R U . . .
C23 C 0.07674(8) 0.72048(8) 0.69353(8) 0.0192(3) Uani 1 1 d . . . . .
H23A H 0.020148 0.722135 0.696217 0.023 Uiso 1 1 calc R U . . .
H23B H 0.093171 0.768204 0.667109 0.023 Uiso 1 1 calc R U . . .
C24 C 0.11083(8) 0.71982(8) 0.78153(8) 0.0176(3) Uani 1 1 d . . . . .
C26 C 0.19751(8) 0.72569(8) 0.78248(8) 0.0176(3) Uani 1 1 d . . . . .
C27 C 0.24798(9) 0.74259(8) 0.72246(9) 0.0203(3) Uani 1 1 d . . . . .
H27 H 0.235302 0.748395 0.666492 0.024 Uiso 1 1 calc R U . . .
C28 C 0.32243(9) 0.74978(8) 0.75928(9) 0.0208(3) Uani 1 1 d . . . . .
H28 H 0.368371 0.761108 0.732313 0.025 Uiso 1 1 calc R U . . .
C29 C 0.07992(9) 0.79114(8) 0.82440(9) 0.0232(3) Uani 1 1 d . . . . .
H29A H 0.023730 0.790052 0.822546 0.035 Uiso 1 1 calc R U . . .
H29B H 0.097773 0.837132 0.796991 0.035 Uiso 1 1 calc R U . . .
H29C H 0.098630 0.791564 0.880910 0.035 Uiso 1 1 calc R U . . .
C30 C 0.31593(8) 0.73741(8) 0.84091(9) 0.0186(3) Uani 1 1 d . . . . .
C31 C 0.37463(8) 0.74387(8) 0.90975(8) 0.0194(3) Uani 1 1 d . . . . .
C32 C 0.35485(10) 0.81363(9) 0.96186(10) 0.0266(3) Uani 1 1 d . . . . .
H32A H 0.354145 0.859622 0.928119 0.040 Uiso 1 1 calc R U . . .
H32B H 0.393531 0.819330 1.005699 0.040 Uiso 1 1 calc R U . . .
H32C H 0.304285 0.806306 0.984909 0.040 Uiso 1 1 calc R U . . .
C33 C 0.45495(9) 0.75607(10) 0.87552(10) 0.0280(3) Uani 1 1 d . . . . .
H33A H 0.467846 0.712712 0.841052 0.042 Uiso 1 1 calc R U . . .
H33B H 0.492895 0.760136 0.920267 0.042 Uiso 1 1 calc R U . . .
H33C H 0.455140 0.803121 0.843477 0.042 Uiso 1 1 calc R U . . .
C34 C 0.37598(8) 0.67308(8) 0.96199(8) 0.0170(3) Uani 1 1 d . . . . .
C35 C 0.38694(8) 0.66483(8) 1.04394(9) 0.0197(3) Uani 1 1 d . . . . .
H35 H 0.392764 0.705037 1.082189 0.024 Uiso 1 1 calc R U . . .
C36 C 0.38806(8) 0.58545(8) 1.06155(8) 0.0182(3) Uani 1 1 d . . . . .
H36 H 0.394582 0.563223 1.113730 0.022 Uiso 1 1 calc R U . . .
C37 C 0.37805(8) 0.54651(8) 0.98992(8) 0.0159(3) Uani 1 1 d . . . . .
C39 C 0.37077(8) 0.46139(8) 0.97367(8) 0.0158(3) Uani 1 1 d . . . . .
C40 C 0.41033(8) 0.41816(9) 1.04447(8) 0.0192(3) Uani 1 1 d . . . . .
H40A H 0.391487 0.437529 1.095800 0.029 Uiso 1 1 calc R U . . .
H40B H 0.465913 0.425845 1.042940 0.029 Uiso 1 1 calc R U . . .
H40C H 0.398775 0.363580 1.039749 0.029 Uiso 1 1 calc R U . . .
C41 C 0.28666(8) 0.44002(8) 0.96952(8) 0.0155(3) Uani 1 1 d . . . . .
C42 C 0.24225(8) 0.40467(8) 1.02497(8) 0.0183(3) Uani 1 1 d . . . . .
H42 H 0.258956 0.387155 1.076964 0.022 Uiso 1 1 calc R U . . .
C43 C 0.16649(8) 0.39875(8) 0.99096(9) 0.0188(3) Uani 1 1 d . . . . .
H43 H 0.123578 0.376847 1.016298 0.023 Uiso 1 1 calc R U . . .
C44 C 0.16659(8) 0.43032(8) 0.91509(8) 0.0162(3) Uani 1 1 d . . . . .
C46 C 0.10274(8) 0.44057(8) 0.85194(9) 0.0178(3) Uani 1 1 d . . . . .
C47 C 0.13027(9) 0.41688(9) 0.76771(9) 0.0234(3) Uani 1 1 d . . . . .
H47A H 0.174089 0.448558 0.753309 0.035 Uiso 1 1 calc R U . . .
H47B H 0.088467 0.423918 0.727430 0.035 Uiso 1 1 calc R U . . .
H47C H 0.145726 0.363110 0.768910 0.035 Uiso 1 1 calc R U . . .
C48 C 0.03505(9) 0.38973(9) 0.87388(10) 0.0247(3) Uani 1 1 d . . . . .
H48A H 0.051133 0.336151 0.873644 0.037 Uiso 1 1 calc R U . . .
H48B H -0.007168 0.397129 0.834167 0.037 Uiso 1 1 calc R U . . .
H48C H 0.017867 0.403394 0.927880 0.037 Uiso 1 1 calc R U . . .
C49 C 0.07662(8) 0.52305(8) 0.85176(8) 0.0169(3) Uani 1 1 d . . . . .
C50 C 0.01578(8) 0.55786(9) 0.88688(9) 0.0197(3) Uani 1 1 d . . . . .
H50 H -0.022614 0.533349 0.917056 0.024 Uiso 1 1 calc R U . . .
C51 C 0.02033(8) 0.63726(9) 0.87009(9) 0.0195(3) Uani 1 1 d . . . . .
H51 H -0.014487 0.675269 0.887128 0.023 Uiso 1 1 calc R U . . .
C52 C 0.08381(8) 0.64928(8) 0.82500(8) 0.0171(3) Uani 1 1 d . . . . .
C54 C 0.40937(8) 0.43959(8) 0.89366(8) 0.0171(3) Uani 1 1 d . . . . .
H54A H 0.381573 0.464826 0.847908 0.020 Uiso 1 1 calc R U . . .
H54B H 0.462744 0.458848 0.895237 0.020 Uiso 1 1 calc R U . . .
C55 C 0.41026(9) 0.35345(8) 0.87894(8) 0.0204(3) Uani 1 1 d . . . . .
H55A H 0.437953 0.328493 0.924930 0.024 Uiso 1 1 calc R U . . .
H55B H 0.356797 0.334439 0.877814 0.024 Uiso 1 1 calc R U . . .
C56 C 0.44728(9) 0.33016(9) 0.80149(9) 0.0217(3) Uani 1 1 d . . . . .
H56A H 0.499264 0.352752 0.800557 0.026 Uiso 1 1 calc R U . . .
H56B H 0.453129 0.273963 0.801113 0.026 Uiso 1 1 calc R U . . .
C58 C 0.34451(9) 0.30889(9) 0.70665(9) 0.0229(3) Uani 1 1 d . . . . .
C60 C 0.31666(9) 0.32594(9) 0.62336(9) 0.0233(3) Uani 1 1 d . . . . .
C61 C 0.35117(9) 0.36559(8) 0.56382(9) 0.0215(3) Uani 1 1 d . . . . .
H61 H 0.398258 0.392244 0.571501 0.026 Uiso 1 1 calc R U . . .
C62 C 0.30884(9) 0.36277(8) 0.48839(9) 0.0205(3) Uani 1 1 d . . . . .
C63 C 0.24394(10) 0.31836(9) 0.49261(9) 0.0267(3) Uani 1 1 d . . . . .
C65 C 0.18810(12) 0.29424(11) 0.42687(11) 0.0418(5) Uani 1 1 d . . . . .
H65A H 0.145012 0.330125 0.424124 0.063 Uiso 1 1 calc R U . . .
H65B H 0.169035 0.242922 0.438523 0.063 Uiso 1 1 calc R U . . .
H65C H 0.213726 0.293897 0.374938 0.063 Uiso 1 1 calc R U . . .
N31 N 0.23995(7) 0.72246(7) 0.85404(7) 0.0175(2) Uani 1 1 d D . . . .
H31N H 0.2213(10) 0.7113(10) 0.9014(10) 0.021 Uiso 1 1 d D U . . .
N38 N 0.37080(7) 0.60070(7) 0.92969(7) 0.0162(2) Uani 1 1 d D . . . .
H38N H 0.3591(9) 0.5912(10) 0.8793(10) 0.019 Uiso 1 1 d D U . . .
N45 N 0.24003(7) 0.45570(7) 0.90278(7) 0.0164(2) Uani 1 1 d D . . . .
H45N H 0.2533(10) 0.4787(10) 0.8600(10) 0.020 Uiso 1 1 d D U . . .
N53 N 0.11768(7) 0.57923(7) 0.81477(7) 0.0170(2) Uani 1 1 d D . . . .
H53N H 0.1596(9) 0.5723(10) 0.7891(10) 0.020 Uiso 1 1 d D U . . .
O19 O -0.01455(6) 0.57619(7) 0.43528(7) 0.0256(2) Uani 1 1 d . . . . .
O20 O 0.09471(6) 0.60305(6) 0.50701(6) 0.0225(2) Uani 1 1 d . . . . .
O57 O 0.40442(6) 0.35334(6) 0.72818(6) 0.0215(2) Uani 1 1 d . . . . .
O59 O 0.31754(7) 0.25999(7) 0.74839(7) 0.0327(3) Uani 1 1 d . . . . .
F1 F 0.45740(6) 0.34074(6) 0.40988(6) 0.0368(2) Uani 1 1 d . . . . .
F2 F 0.45368(6) 0.45855(7) 0.45029(6) 0.0408(3) Uani 1 1 d . . . . .
F3 F 0.43627(7) 0.37745(7) 0.26187(6) 0.0419(3) Uani 1 1 d . . . . .
F4 F 0.47979(6) 0.48749(7) 0.30232(8) 0.0469(3) Uani 1 1 d . . . . .
F5 F 0.31917(6) 0.45564(6) 0.21699(5) 0.0334(2) Uani 1 1 d . . . . .
F6 F 0.34699(6) 0.54752(5) 0.29971(6) 0.0330(2) Uani 1 1 d . . . . .
S15 S 0.06841(2) 0.47197(2) 0.31650(2) 0.01974(8) Uani 1 1 d . . . . .
S64 S 0.23325(3) 0.28333(2) 0.58848(2) 0.02980(10) Uani 1 1 d . . . . .
C1S C 0.29199(12) 0.54849(11) 0.61566(10) 0.0391(4) Uani 1 1 d . . . . .
H1S1 H 0.246448 0.515800 0.616704 0.059 Uiso 1 1 calc R U . . .
H1S2 H 0.325129 0.531607 0.572322 0.059 Uiso 1 1 calc R U . . .
H1S3 H 0.276251 0.601454 0.605835 0.059 Uiso 1 1 calc R U . . .
C2S C 0.33487(11) 0.54331(11) 0.69505(10) 0.0340(4) Uani 1 1 d . . . . .
H2S1 H 0.352887 0.490220 0.703286 0.041 Uiso 1 1 calc R U . . .
H2S2 H 0.380595 0.576696 0.693690 0.041 Uiso 1 1 calc R U . . .
O1S O 0.28904(6) 0.56527(6) 0.76229(6) 0.0231(2) Uani 1 1 d . . . . .
H1S H 0.279326 0.612165 0.759420 0.035 Uiso 1 1 calc R U . . .
C3S C 0.1786(2) 0.9208(2) 0.61822(18) 0.0257(6) Uani 0.878(2) 1 d . U P A 1
H3S1 H 0.165330 0.883050 0.659266 0.039 Uiso 0.878(2) 1 calc R U P A 1
H3S2 H 0.146518 0.966227 0.623947 0.039 Uiso 0.878(2) 1 calc R U P A 1
H3S3 H 0.232729 0.934920 0.625473 0.039 Uiso 0.878(2) 1 calc R U P A 1
C4S C 0.16506(15) 0.88684(15) 0.53462(16) 0.0288(6) Uani 0.878(2) 1 d . U P A 1
H4S1 H 0.109519 0.877176 0.525786 0.035 Uiso 0.878(2) 1 calc R U P A 1
H4S2 H 0.180944 0.924312 0.493564 0.035 Uiso 0.878(2) 1 calc R U P A 1
O2S O 0.20615(11) 0.81700(8) 0.52339(7) 0.0246(3) Uani 0.878(2) 1 d . U P A 1
H2S H 0.253271 0.824650 0.531694 0.037 Uiso 0.878(2) 1 calc R U P A 1
C5S C 0.1818(12) 0.9111(10) 0.5475(13) 0.025(3) Uani 0.122(2) 1 d . U P A 2
H5S1 H 0.233446 0.922354 0.527371 0.030 Uiso 0.122(2) 1 calc R U P A 2
H5S2 H 0.144676 0.944761 0.518293 0.030 Uiso 0.122(2) 1 calc R U P A 2
Cl1 Cl 0.1583(3) 0.81398(19) 0.52555(18) 0.0237(12) Uani 0.122(2) 1 d . U P A 2
Cl2 Cl 0.1805(4) 0.9311(4) 0.6487(4) 0.0336(14) Uani 0.122(2) 1 d . U P A 2

loop_
_atom_site_aniso_label
_atom_site_aniso_U_11
_atom_site_aniso_U_22
_atom_site_aniso_U_33
_atom_site_aniso_U_23
_atom_site_aniso_U_13
_atom_site_aniso_U_12
C7 0.0226(7) 0.0171(7) 0.0180(7) -0.0051(5) -0.0037(5) 0.0000(6)
C8 0.0223(8) 0.0285(8) 0.0261(8) -0.0068(6) -0.0065(6) 0.0013(6)
C9 0.0230(8) 0.0302(9) 0.0308(8) -0.0033(7) 0.0041(6) -0.0007(7)
C10 0.0245(8) 0.0240(7) 0.0186(7) -0.0020(6) -0.0003(6) -0.0016(6)
C11 0.0217(7) 0.0175(7) 0.0149(6) -0.0043(5) -0.0011(5) -0.0019(6)
C12 0.0209(7) 0.0177(7) 0.0139(6) 0.0027(5) -0.0008(5) -0.0013(5)
C13 0.0223(7) 0.0190(7) 0.0136(6) 0.0011(5) -0.0014(5) -0.0022(6)
C14 0.0231(7) 0.0185(7) 0.0135(6) 0.0014(5) -0.0012(5) -0.0022(6)
C16 0.0215(7) 0.0197(7) 0.0154(6) 0.0020(5) -0.0007(5) 0.0009(6)
C17 0.0251(8) 0.0259(8) 0.0185(7) -0.0051(6) -0.0028(6) 0.0008(6)
C18 0.0230(7) 0.0201(7) 0.0142(6) 0.0039(5) 0.0006(5) -0.0017(6)
C21 0.0287(8) 0.0249(8) 0.0178(7) -0.0029(6) 0.0000(6) 0.0087(6)
C22 0.0217(7) 0.0200(7) 0.0177(7) -0.0008(5) -0.0017(5) 0.0040(6)
C23 0.0214(7) 0.0183(7) 0.0177(7) 0.0004(5) -0.0012(5) 0.0055(6)
C24 0.0198(7) 0.0157(6) 0.0172(7) -0.0011(5) -0.0006(5) 0.0036(5)
C26 0.0225(7) 0.0133(6) 0.0168(7) -0.0003(5) -0.0022(5) 0.0020(5)
C27 0.0260(8) 0.0191(7) 0.0158(7) 0.0019(5) -0.0002(5) 0.0008(6)
C28 0.0235(7) 0.0197(7) 0.0193(7) 0.0020(6) 0.0020(6) -0.0033(6)
C29 0.0293(8) 0.0185(7) 0.0218(7) -0.0025(6) 0.0012(6) 0.0063(6)
C30 0.0214(7) 0.0151(6) 0.0194(7) 0.0011(5) 0.0002(5) -0.0017(5)
C31 0.0226(7) 0.0188(7) 0.0167(7) 0.0011(5) -0.0013(5) -0.0038(6)
C32 0.0372(9) 0.0186(7) 0.0237(8) -0.0018(6) -0.0049(6) -0.0022(7)
C33 0.0236(8) 0.0351(9) 0.0253(8) 0.0048(7) -0.0009(6) -0.0092(7)
C34 0.0157(6) 0.0178(7) 0.0175(7) -0.0003(5) 0.0001(5) -0.0016(5)
C35 0.0214(7) 0.0212(7) 0.0164(7) -0.0032(5) -0.0007(5) -0.0004(6)
C36 0.0183(7) 0.0223(7) 0.0139(6) 0.0001(5) -0.0005(5) 0.0003(6)
C37 0.0125(6) 0.0202(7) 0.0149(6) 0.0005(5) 0.0003(5) 0.0003(5)
C39 0.0150(6) 0.0187(7) 0.0136(6) 0.0001(5) -0.0010(5) 0.0008(5)
C40 0.0194(7) 0.0226(7) 0.0155(7) 0.0019(5) -0.0025(5) 0.0022(6)
C41 0.0172(7) 0.0154(6) 0.0137(6) -0.0010(5) -0.0017(5) 0.0020(5)
C42 0.0210(7) 0.0187(7) 0.0152(6) 0.0016(5) -0.0009(5) -0.0006(6)
C43 0.0181(7) 0.0188(7) 0.0195(7) 0.0011(5) 0.0014(5) -0.0024(5)
C44 0.0161(6) 0.0132(6) 0.0192(7) -0.0014(5) -0.0002(5) 0.0002(5)
C46 0.0171(7) 0.0165(7) 0.0197(7) -0.0015(5) -0.0028(5) -0.0010(5)
C47 0.0262(8) 0.0220(7) 0.0217(7) -0.0045(6) -0.0054(6) 0.0029(6)
C48 0.0203(7) 0.0199(7) 0.0336(8) 0.0018(6) -0.0059(6) -0.0052(6)
C49 0.0165(7) 0.0183(7) 0.0155(6) 0.0006(5) -0.0039(5) -0.0013(5)
C50 0.0159(7) 0.0245(7) 0.0186(7) -0.0008(6) -0.0002(5) -0.0009(6)
C51 0.0185(7) 0.0217(7) 0.0182(7) -0.0027(5) -0.0007(5) 0.0030(6)
C52 0.0184(7) 0.0168(7) 0.0159(6) -0.0008(5) -0.0026(5) 0.0040(5)
C54 0.0159(6) 0.0210(7) 0.0143(6) -0.0007(5) -0.0001(5) 0.0016(5)
C55 0.0241(7) 0.0216(7) 0.0153(7) -0.0002(5) -0.0022(5) 0.0035(6)
C56 0.0233(7) 0.0249(7) 0.0165(7) -0.0016(6) -0.0049(6) 0.0070(6)
C58 0.0286(8) 0.0197(7) 0.0200(7) -0.0013(6) -0.0031(6) 0.0022(6)
C60 0.0303(8) 0.0190(7) 0.0202(7) -0.0030(6) -0.0066(6) 0.0020(6)
C61 0.0247(7) 0.0194(7) 0.0199(7) -0.0033(6) -0.0061(6) 0.0037(6)
C62 0.0264(7) 0.0171(7) 0.0177(7) -0.0011(5) -0.0057(6) 0.0029(6)
C63 0.0379(9) 0.0199(7) 0.0214(7) 0.0042(6) -0.0098(6) -0.0045(7)
C65 0.0557(12) 0.0332(10) 0.0349(10) 0.0138(8) -0.0248(9) -0.0236(9)
N31 0.0209(6) 0.0172(6) 0.0144(6) 0.0008(5) 0.0003(5) -0.0002(5)
N38 0.0178(6) 0.0188(6) 0.0118(5) -0.0008(4) -0.0009(4) -0.0011(5)
N45 0.0167(6) 0.0184(6) 0.0141(6) 0.0029(5) -0.0008(4) -0.0003(5)
N53 0.0160(6) 0.0173(6) 0.0177(6) 0.0004(5) 0.0017(4) 0.0024(5)
O19 0.0210(5) 0.0305(6) 0.0253(6) -0.0007(5) 0.0002(4) 0.0014(5)
O20 0.0230(5) 0.0263(6) 0.0182(5) -0.0055(4) -0.0001(4) 0.0037(4)
O57 0.0260(5) 0.0232(5) 0.0150(5) -0.0012(4) -0.0036(4) 0.0021(4)
O59 0.0442(7) 0.0301(6) 0.0233(6) 0.0049(5) -0.0073(5) -0.0084(5)
F1 0.0287(5) 0.0428(6) 0.0387(6) 0.0015(5) -0.0059(4) 0.0152(4)
F2 0.0313(5) 0.0531(7) 0.0374(6) -0.0154(5) -0.0079(4) -0.0144(5)
F3 0.0508(7) 0.0446(6) 0.0308(5) -0.0060(5) 0.0094(5) 0.0185(5)
F4 0.0239(5) 0.0541(7) 0.0627(8) 0.0146(6) 0.0022(5) -0.0110(5)
F5 0.0318(5) 0.0536(6) 0.0149(4) -0.0005(4) 0.0022(4) -0.0057(5)
F6 0.0360(5) 0.0233(5) 0.0401(6) 0.0050(4) 0.0085(4) -0.0010(4)
S15 0.01906(17) 0.02306(18) 0.01692(17) -0.00125(13) -0.00238(13) -0.00058(14)
S64 0.0394(2) 0.0260(2) 0.0233(2) 0.00682(15) -0.00972(16) -0.01058(17)
C1S 0.0540(12) 0.0402(10) 0.0231(8) 0.0021(7) 0.0048(8) 0.0171(9)
C2S 0.0378(10) 0.0393(10) 0.0252(8) -0.0009(7) 0.0052(7) 0.0162(8)
O1S 0.0309(6) 0.0199(5) 0.0186(5) 0.0011(4) 0.0037(4) 0.0046(5)
C3S 0.0233(11) 0.0215(13) 0.0325(18) 0.0019(13) 0.0020(14) 0.0001(9)
C4S 0.0307(13) 0.0304(14) 0.0250(12) 0.0023(10) -0.0023(9) 0.0068(10)
O2S 0.0234(10) 0.0310(7) 0.0194(6) -0.0016(5) 0.0007(6) 0.0023(6)
C5S 0.026(6) 0.021(6) 0.028(6) -0.001(5) -0.004(5) 0.007(5)
Cl1 0.025(3) 0.0291(17) 0.0170(15) -0.0006(11) 0.0029(12) -0.0089(14)
Cl2 0.040(2) 0.028(2) 0.033(3) -0.004(2) 0.000(3) -0.0028(17)

_geom_special_details            
;
 All esds (except the esd in the dihedral angle between two l.s. planes)
 are estimated using the full covariance matrix.  The cell esds are taken
 into account individually in the estimation of esds in distances, angles
 and torsion angles; correlations between esds in cell parameters are only
 used when they are defined by crystal symmetry.  An approximate (isotropic)
 treatment of cell esds is used for estimating esds involving l.s. planes.
;

loop_
_geom_bond_atom_site_label_1
_geom_bond_atom_site_label_2
_geom_bond_distance
_geom_bond_site_symmetry_2
_geom_bond_publ_flag
C7 C11 1.347(2) . ?
C7 C62 1.469(2) . ?
C7 C8 1.502(2) . ?
C8 F1 1.3521(19) . ?
C8 F2 1.3618(18) . ?
C8 C9 1.539(2) . ?
C9 F4 1.3422(19) . ?
C9 F3 1.3445(19) . ?
C9 C10 1.537(2) . ?
C10 F5 1.3507(17) . ?
C10 F6 1.3576(18) . ?
C10 C11 1.501(2) . ?
C11 C12 1.474(2) . ?
C12 C16 1.376(2) . ?
C12 C13 1.421(2) . ?
C13 C14 1.361(2) . ?
C13 H13 0.9500 . ?
C14 C18 1.472(2) . ?
C14 S15 1.7230(14) . ?
C16 C17 1.497(2) . ?
C16 S15 1.7228(15) . ?
C17 H17A 0.9800 . ?
C17 H17B 0.9800 . ?
C17 H17C 0.9800 . ?
C18 O19 1.2027(18) . ?
C18 O20 1.3409(18) . ?
C21 O20 1.4455(17) . ?
C21 C22 1.510(2) . ?
C21 H21A 0.9900 . ?
C21 H21B 0.9900 . ?
C22 C23 1.5236(19) . ?
C22 H22A 0.9900 . ?
C22 H22B 0.9900 . ?
C23 C24 1.5546(19) . ?
C23 H23A 0.9900 . ?
C23 H23B 0.9900 . ?
C24 C52 1.512(2) . ?
C24 C26 1.515(2) . ?
C24 C29 1.5422(19) . ?
C26 N31 1.3772(18) . ?
C26 C27 1.379(2) . ?
C27 C28 1.423(2) . ?
C27 H27 0.9500 . ?
C28 C30 1.375(2) . ?
C28 H28 0.9500 . ?
C29 H29A 0.9800 . ?
C29 H29B 0.9800 . ?
C29 H29C 0.9800 . ?
C30 N31 1.3749(19) . ?
C30 C31 1.512(2) . ?
C31 C34 1.511(2) . ?
C31 C32 1.541(2) . ?
C31 C33 1.542(2) . ?
C32 H32A 0.9800 . ?
C32 H32B 0.9800 . ?
C32 H32C 0.9800 . ?
C33 H33A 0.9800 . ?
C33 H33B 0.9800 . ?
C33 H33C 0.9800 . ?
C34 C35 1.370(2) . ?
C34 N38 1.3779(18) . ?
C35 C36 1.421(2) . ?
C35 H35 0.9500 . ?
C36 C37 1.3732(19) . ?
C36 H36 0.9500 . ?
C37 N38 1.3789(18) . ?
C37 C39 1.5201(19) . ?
C39 C41 1.5139(19) . ?
C39 C40 1.5396(19) . ?
C39 C54 1.5503(19) . ?
C40 H40A 0.9800 . ?
C40 H40B 0.9800 . ?
C40 H40C 0.9800 . ?
C41 C42 1.367(2) . ?
C41 N45 1.3781(17) . ?
C42 C43 1.424(2) . ?
C42 H42 0.9500 . ?
C43 C44 1.371(2) . ?
C43 H43 0.9500 . ?
C44 N45 1.3771(18) . ?
C44 C46 1.5137(19) . ?
C46 C49 1.5154(19) . ?
C46 C48 1.532(2) . ?
C46 C47 1.544(2) . ?
C47 H47A 0.9800 . ?
C47 H47B 0.9800 . ?
C47 H47C 0.9800 . ?
C48 H48A 0.9800 . ?
C48 H48B 0.9800 . ?
C48 H48C 0.9800 . ?
C49 C50 1.369(2) . ?
C49 N53 1.3722(18) . ?
C50 C51 1.421(2) . ?
C50 H50 0.9500 . ?
C51 C52 1.370(2) . ?
C51 H51 0.9500 . ?
C52 N53 1.3751(18) . ?
C54 C55 1.529(2) . ?
C54 H54A 0.9900 . ?
C54 H54B 0.9900 . ?
C55 C56 1.508(2) . ?
C55 H55A 0.9900 . ?
C55 H55B 0.9900 . ?
C56 O57 1.4618(17) . ?
C56 H56A 0.9900 . ?
C56 H56B 0.9900 . ?
C58 O59 1.2049(19) . ?
C58 O57 1.3425(19) . ?
C58 C60 1.476(2) . ?
C60 C61 1.360(2) . ?
C60 S64 1.7192(16) . ?
C61 C62 1.4304(19) . ?
C61 H61 0.9500 . ?
C62 C63 1.377(2) . ?
C63 C65 1.498(2) . ?
C63 S64 1.7151(16) . ?
C65 H65A 0.9800 . ?
C65 H65B 0.9800 . ?
C65 H65C 0.9800 . ?
N31 H31N 0.879(16) . ?
N38 H38N 0.867(15) . ?
N45 H45N 0.853(16) . ?
N53 H53N 0.865(16) . ?
C1S C2S 1.493(2) . ?
C1S H1S1 0.9800 . ?
C1S H1S2 0.9800 . ?
C1S H1S3 0.9800 . ?
C2S O1S 1.4414(19) . ?
C2S H2S1 0.9900 . ?
C2S H2S2 0.9900 . ?
O1S H1S 0.8400 . ?
C3S C4S 1.516(4) . ?
C3S H3S1 0.9800 . ?
C3S H3S2 0.9800 . ?
C3S H3S3 0.9800 . ?
C4S O2S 1.433(3) . ?
C4S H4S1 0.9900 . ?
C4S H4S2 0.9900 . ?
O2S H2S 0.8400 . ?
C5S Cl2 1.71(2) . ?
C5S Cl1 1.785(18) . ?
C5S H5S1 0.9900 . ?
C5S H5S2 0.9900 . ?

loop_
_geom_angle_atom_site_label_1
_geom_angle_atom_site_label_2
_geom_angle_atom_site_label_3
_geom_angle
_geom_angle_site_symmetry_1
_geom_angle_site_symmetry_3
_geom_angle_publ_flag
C11 C7 C62 129.27(14) . . ?
C11 C7 C8 110.57(13) . . ?
C62 C7 C8 120.10(13) . . ?
F1 C8 F2 106.28(12) . . ?
F1 C8 C7 113.65(13) . . ?
F2 C8 C7 111.12(13) . . ?
F1 C8 C9 111.41(13) . . ?
F2 C8 C9 108.99(14) . . ?
C7 C8 C9 105.39(12) . . ?
F4 C9 F3 107.76(13) . . ?
F4 C9 C10 112.30(14) . . ?
F3 C9 C10 110.06(13) . . ?
F4 C9 C8 113.12(14) . . ?
F3 C9 C8 109.77(14) . . ?
C10 C9 C8 103.80(12) . . ?
F5 C10 F6 105.64(12) . . ?
F5 C10 C11 113.63(12) . . ?
F6 C10 C11 111.20(12) . . ?
F5 C10 C9 111.62(13) . . ?
F6 C10 C9 109.61(13) . . ?
C11 C10 C9 105.20(12) . . ?
C7 C11 C12 128.81(13) . . ?
C7 C11 C10 111.32(13) . . ?
C12 C11 C10 119.05(12) . . ?
C16 C12 C13 112.74(13) . . ?
C16 C12 C11 126.04(13) . . ?
C13 C12 C11 121.20(12) . . ?
C14 C13 C12 112.72(13) . . ?
C14 C13 H13 123.6 . . ?
C12 C13 H13 123.6 . . ?
C13 C14 C18 128.04(13) . . ?
C13 C14 S15 111.59(11) . . ?
C18 C14 S15 120.31(11) . . ?
C12 C16 C17 128.96(13) . . ?
C12 C16 S15 110.95(11) . . ?
C17 C16 S15 119.89(11) . . ?
C16 C17 H17A 109.5 . . ?
C16 C17 H17B 109.5 . . ?
H17A C17 H17B 109.5 . . ?
C16 C17 H17C 109.5 . . ?
H17A C17 H17C 109.5 . . ?
H17B C17 H17C 109.5 . . ?
O19 C18 O20 125.58(14) . . ?
O19 C18 C14 125.09(14) . . ?
O20 C18 C14 109.32(12) . . ?
O20 C21 C22 106.29(12) . . ?
O20 C21 H21A 110.5 . . ?
C22 C21 H21A 110.5 . . ?
O20 C21 H21B 110.5 . . ?
C22 C21 H21B 110.5 . . ?
H21A C21 H21B 108.7 . . ?
C21 C22 C23 111.76(12) . . ?
C21 C22 H22A 109.3 . . ?
C23 C22 H22A 109.3 . . ?
C21 C22 H22B 109.3 . . ?
C23 C22 H22B 109.3 . . ?
H22A C22 H22B 107.9 . . ?
C22 C23 C24 116.59(11) . . ?
C22 C23 H23A 108.1 . . ?
C24 C23 H23A 108.1 . . ?
C22 C23 H23B 108.1 . . ?
C24 C23 H23B 108.1 . . ?
H23A C23 H23B 107.3 . . ?
C52 C24 C26 112.09(11) . . ?
C52 C24 C29 108.99(12) . . ?
C26 C24 C29 107.65(12) . . ?
C52 C24 C23 109.56(11) . . ?
C26 C24 C23 111.23(12) . . ?
C29 C24 C23 107.16(11) . . ?
N31 C26 C27 106.77(13) . . ?
N31 C26 C24 121.07(12) . . ?
C27 C26 C24 131.78(13) . . ?
C26 C27 C28 107.80(13) . . ?
C26 C27 H27 126.1 . . ?
C28 C27 H27 126.1 . . ?
C30 C28 C27 107.71(13) . . ?
C30 C28 H28 126.1 . . ?
C27 C28 H28 126.1 . . ?
C24 C29 H29A 109.5 . . ?
C24 C29 H29B 109.5 . . ?
H29A C29 H29B 109.5 . . ?
C24 C29 H29C 109.5 . . ?
H29A C29 H29C 109.5 . . ?
H29B C29 H29C 109.5 . . ?
C28 C30 N31 107.10(12) . . ?
C28 C30 C31 130.75(13) . . ?
N31 C30 C31 121.97(12) . . ?
C34 C31 C30 111.53(12) . . ?
C34 C31 C32 109.36(12) . . ?
C30 C31 C32 108.79(12) . . ?
C34 C31 C33 108.98(12) . . ?
C30 C31 C33 109.65(12) . . ?
C32 C31 C33 108.47(13) . . ?
C31 C32 H32A 109.5 . . ?
C31 C32 H32B 109.5 . . ?
H32A C32 H32B 109.5 . . ?
C31 C32 H32C 109.5 . . ?
H32A C32 H32C 109.5 . . ?
H32B C32 H32C 109.5 . . ?
C31 C33 H33A 109.5 . . ?
C31 C33 H33B 109.5 . . ?
H33A C33 H33B 109.5 . . ?
C31 C33 H33C 109.5 . . ?
H33A C33 H33C 109.5 . . ?
H33B C33 H33C 109.5 . . ?
C35 C34 N38 106.96(12) . . ?
C35 C34 C31 130.61(13) . . ?
N38 C34 C31 122.30(12) . . ?
C34 C35 C36 107.84(13) . . ?
C34 C35 H35 126.1 . . ?
C36 C35 H35 126.1 . . ?
C37 C36 C35 108.00(12) . . ?
C37 C36 H36 126.0 . . ?
C35 C36 H36 126.0 . . ?
C36 C37 N38 106.67(12) . . ?
C36 C37 C39 130.37(13) . . ?
N38 C37 C39 122.87(12) . . ?
C41 C39 C37 109.04(11) . . ?
C41 C39 C40 108.89(11) . . ?
C37 C39 C40 108.38(11) . . ?
C41 C39 C54 110.25(11) . . ?
C37 C39 C54 110.89(11) . . ?
C40 C39 C54 109.33(11) . . ?
C39 C40 H40A 109.5 . . ?
C39 C40 H40B 109.5 . . ?
H40A C40 H40B 109.5 . . ?
C39 C40 H40C 109.5 . . ?
H40A C40 H40C 109.5 . . ?
H40B C40 H40C 109.5 . . ?
C42 C41 N45 107.12(12) . . ?
C42 C41 C39 130.58(12) . . ?
N45 C41 C39 122.30(12) . . ?
C41 C42 C43 107.86(12) . . ?
C41 C42 H42 126.1 . . ?
C43 C42 H42 126.1 . . ?
C44 C43 C42 107.73(12) . . ?
C44 C43 H43 126.1 . . ?
C42 C43 H43 126.1 . . ?
C43 C44 N45 107.04(12) . . ?
C43 C44 C46 131.09(13) . . ?
N45 C44 C46 121.86(12) . . ?
C44 C46 C49 109.23(11) . . ?
C44 C46 C48 108.90(12) . . ?
C49 C46 C48 108.73(12) . . ?
C44 C46 C47 110.33(12) . . ?
C49 C46 C47 110.90(12) . . ?
C48 C46 C47 108.70(12) . . ?
C46 C47 H47A 109.5 . . ?
C46 C47 H47B 109.5 . . ?
H47A C47 H47B 109.5 . . ?
C46 C47 H47C 109.5 . . ?
H47A C47 H47C 109.5 . . ?
H47B C47 H47C 109.5 . . ?
C46 C48 H48A 109.5 . . ?
C46 C48 H48B 109.5 . . ?
H48A C48 H48B 109.5 . . ?
C46 C48 H48C 109.5 . . ?
H48A C48 H48C 109.5 . . ?
H48B C48 H48C 109.5 . . ?
C50 C49 N53 106.95(13) . . ?
C50 C49 C46 131.40(13) . . ?
N53 C49 C46 121.59(12) . . ?
C49 C50 C51 107.74(13) . . ?
C49 C50 H50 126.1 . . ?
C51 C50 H50 126.1 . . ?
C52 C51 C50 107.93(13) . . ?
C52 C51 H51 126.0 . . ?
C50 C51 H51 126.0 . . ?
C51 C52 N53 106.69(13) . . ?
C51 C52 C24 130.78(13) . . ?
N53 C52 C24 121.99(12) . . ?
C55 C54 C39 112.70(12) . . ?
C55 C54 H54A 109.1 . . ?
C39 C54 H54A 109.1 . . ?
C55 C54 H54B 109.1 . . ?
C39 C54 H54B 109.1 . . ?
H54A C54 H54B 107.8 . . ?
C56 C55 C54 114.15(12) . . ?
C56 C55 H55A 108.7 . . ?
C54 C55 H55A 108.7 . . ?
C56 C55 H55B 108.7 . . ?
C54 C55 H55B 108.7 . . ?
H55A C55 H55B 107.6 . . ?
O57 C56 C55 114.03(12) . . ?
O57 C56 H56A 108.7 . . ?
C55 C56 H56A 108.7 . . ?
O57 C56 H56B 108.7 . . ?
C55 C56 H56B 108.7 . . ?
H56A C56 H56B 107.6 . . ?
O59 C58 O57 125.12(14) . . ?
O59 C58 C60 123.70(14) . . ?
O57 C58 C60 111.16(13) . . ?
C61 C60 C58 129.63(14) . . ?
C61 C60 S64 111.60(11) . . ?
C58 C60 S64 118.40(12) . . ?
C60 C61 C62 112.64(14) . . ?
C60 C61 H61 123.7 . . ?
C62 C61 H61 123.7 . . ?
C63 C62 C61 112.24(14) . . ?
C63 C62 C7 125.04(13) . . ?
C61 C62 C7 122.68(14) . . ?
C62 C63 C65 129.78(15) . . ?
C62 C63 S64 111.22(11) . . ?
C65 C63 S64 118.86(13) . . ?
C63 C65 H65A 109.5 . . ?
C63 C65 H65B 109.5 . . ?
H65A C65 H65B 109.5 . . ?
C63 C65 H65C 109.5 . . ?
H65A C65 H65C 109.5 . . ?
H65B C65 H65C 109.5 . . ?
C30 N31 C26 110.61(12) . . ?
C30 N31 H31N 124.6(11) . . ?
C26 N31 H31N 124.8(11) . . ?
C34 N38 C37 110.53(11) . . ?
C34 N38 H38N 124.0(11) . . ?
C37 N38 H38N 125.1(11) . . ?
C44 N45 C41 110.25(12) . . ?
C44 N45 H45N 123.6(12) . . ?
C41 N45 H45N 126.1(12) . . ?
C49 N53 C52 110.70(12) . . ?
C49 N53 H53N 125.4(12) . . ?
C52 N53 H53N 123.9(12) . . ?
C18 O20 C21 118.53(12) . . ?
C58 O57 C56 115.64(12) . . ?
C16 S15 C14 92.00(7) . . ?
C63 S64 C60 92.26(8) . . ?
C2S C1S H1S1 109.5 . . ?
C2S C1S H1S2 109.5 . . ?
H1S1 C1S H1S2 109.5 . . ?
C2S C1S H1S3 109.5 . . ?
H1S1 C1S H1S3 109.5 . . ?
H1S2 C1S H1S3 109.5 . . ?
O1S C2S C1S 112.76(14) . . ?
O1S C2S H2S1 109.0 . . ?
C1S C2S H2S1 109.0 . . ?
O1S C2S H2S2 109.0 . . ?
C1S C2S H2S2 109.0 . . ?
H2S1 C2S H2S2 107.8 . . ?
C2S O1S H1S 109.5 . . ?
C4S C3S H3S1 109.5 . . ?
C4S C3S H3S2 109.5 . . ?
H3S1 C3S H3S2 109.5 . . ?
C4S C3S H3S3 109.5 . . ?
H3S1 C3S H3S3 109.5 . . ?
H3S2 C3S H3S3 109.5 . . ?
O2S C4S C3S 112.8(2) . . ?
O2S C4S H4S1 109.0 . . ?
C3S C4S H4S1 109.0 . . ?
O2S C4S H4S2 109.0 . . ?
C3S C4S H4S2 109.0 . . ?
H4S1 C4S H4S2 107.8 . . ?
C4S O2S H2S 109.5 . . ?
Cl2 C5S Cl1 112.6(12) . . ?
Cl2 C5S H5S1 109.1 . . ?
Cl1 C5S H5S1 109.1 . . ?
Cl2 C5S H5S2 109.1 . . ?
Cl1 C5S H5S2 109.1 . . ?
H5S1 C5S H5S2 107.8 . . ?

loop_
_geom_torsion_atom_site_label_1
_geom_torsion_atom_site_label_2
_geom_torsion_atom_site_label_3
_geom_torsion_atom_site_label_4
_geom_torsion
_geom_torsion_site_symmetry_1
_geom_torsion_site_symmetry_2
_geom_torsion_site_symmetry_3
_geom_torsion_site_symmetry_4
_geom_torsion_publ_flag
C11 C7 C8 F1 -135.13(13) . . . . ?
C62 C7 C8 F1 47.53(18) . . . . ?
C11 C7 C8 F2 105.06(15) . . . . ?
C62 C7 C8 F2 -72.29(18) . . . . ?
C11 C7 C8 C9 -12.86(17) . . . . ?
C62 C7 C8 C9 169.79(13) . . . . ?
F1 C8 C9 F4 -95.69(16) . . . . ?
F2 C8 C9 F4 21.27(19) . . . . ?
C7 C8 C9 F4 140.61(14) . . . . ?
F1 C8 C9 F3 24.71(18) . . . . ?
F2 C8 C9 F3 141.67(13) . . . . ?
C7 C8 C9 F3 -98.99(14) . . . . ?
F1 C8 C9 C10 142.32(13) . . . . ?
F2 C8 C9 C10 -100.72(14) . . . . ?
C7 C8 C9 C10 18.62(16) . . . . ?
F4 C9 C10 F5 95.85(16) . . . . ?
F3 C9 C10 F5 -24.20(18) . . . . ?
C8 C9 C10 F5 -141.62(13) . . . . ?
F4 C9 C10 F6 -20.83(18) . . . . ?
F3 C9 C10 F6 -140.89(13) . . . . ?
C8 C9 C10 F6 101.70(14) . . . . ?
F4 C9 C10 C11 -140.48(13) . . . . ?
F3 C9 C10 C11 99.47(14) . . . . ?
C8 C9 C10 C11 -17.95(15) . . . . ?
C62 C7 C11 C12 8.8(3) . . . . ?
C8 C7 C11 C12 -168.27(14) . . . . ?
C62 C7 C11 C10 178.17(14) . . . . ?
C8 C7 C11 C10 1.14(17) . . . . ?
F5 C10 C11 C7 133.44(14) . . . . ?
F6 C10 C11 C7 -107.52(14) . . . . ?
C9 C10 C11 C7 11.06(16) . . . . ?
F5 C10 C11 C12 -55.99(18) . . . . ?
F6 C10 C11 C12 63.05(17) . . . . ?
C9 C10 C11 C12 -178.37(12) . . . . ?
C7 C11 C12 C16 -121.56(17) . . . . ?
C10 C11 C12 C16 69.73(19) . . . . ?
C7 C11 C12 C13 60.1(2) . . . . ?
C10 C11 C12 C13 -108.61(15) . . . . ?
C16 C12 C13 C14 0.06(18) . . . . ?
C11 C12 C13 C14 178.61(13) . . . . ?
C12 C13 C14 C18 -177.39(13) . . . . ?
C12 C13 C14 S15 -0.28(16) . . . . ?
C13 C12 C16 C17 -174.66(14) . . . . ?
C11 C12 C16 C17 6.9(2) . . . . ?
C13 C12 C16 S15 0.18(16) . . . . ?
C11 C12 C16 S15 -178.28(11) . . . . ?
C13 C14 C18 O19 -178.50(15) . . . . ?
S15 C14 C18 O19 4.6(2) . . . . ?
C13 C14 C18 O20 2.5(2) . . . . ?
S15 C14 C18 O20 -174.40(10) . . . . ?
O20 C21 C22 C23 166.74(12) . . . . ?
C21 C22 C23 C24 175.54(13) . . . . ?
C22 C23 C24 C52 -60.55(16) . . . . ?
C22 C23 C24 C26 63.93(16) . . . . ?
C22 C23 C24 C29 -178.66(13) . . . . ?
C52 C24 C26 N31 -53.81(17) . . . . ?
C29 C24 C26 N31 66.03(16) . . . . ?
C23 C24 C26 N31 -176.86(12) . . . . ?
C52 C24 C26 C27 134.25(16) . . . . ?
C29 C24 C26 C27 -105.90(17) . . . . ?
C23 C24 C26 C27 11.2(2) . . . . ?
N31 C26 C27 C28 -0.13(16) . . . . ?
C24 C26 C27 C28 172.66(14) . . . . ?
C26 C27 C28 C30 -0.19(17) . . . . ?
C27 C28 C30 N31 0.43(16) . . . . ?
C27 C28 C30 C31 -174.60(14) . . . . ?
C28 C30 C31 C34 -129.74(16) . . . . ?
N31 C30 C31 C34 55.86(18) . . . . ?
C28 C30 C31 C32 109.55(18) . . . . ?
N31 C30 C31 C32 -64.85(17) . . . . ?
C28 C30 C31 C33 -8.9(2) . . . . ?
N31 C30 C31 C33 176.67(13) . . . . ?
C30 C31 C34 C35 -143.60(15) . . . . ?
C32 C31 C34 C35 -23.2(2) . . . . ?
C33 C31 C34 C35 95.20(18) . . . . ?
C30 C31 C34 N38 41.20(18) . . . . ?
C32 C31 C34 N38 161.58(13) . . . . ?
C33 C31 C34 N38 -79.99(16) . . . . ?
N38 C34 C35 C36 -0.27(16) . . . . ?
C31 C34 C35 C36 -176.02(14) . . . . ?
C34 C35 C36 C37 0.24(17) . . . . ?
C35 C36 C37 N38 -0.11(16) . . . . ?
C35 C36 C37 C39 -176.69(14) . . . . ?
C36 C37 C39 C41 93.82(17) . . . . ?
N38 C37 C39 C41 -82.28(15) . . . . ?
C36 C37 C39 C40 -24.6(2) . . . . ?
N38 C37 C39 C40 159.31(12) . . . . ?
C36 C37 C39 C54 -144.60(14) . . . . ?
N38 C37 C39 C54 39.30(17) . . . . ?
C37 C39 C41 C42 -102.87(17) . . . . ?
C40 C39 C41 C42 15.2(2) . . . . ?
C54 C39 C41 C42 135.17(15) . . . . ?
C37 C39 C41 N45 76.65(16) . . . . ?
C40 C39 C41 N45 -165.27(12) . . . . ?
C54 C39 C41 N45 -45.31(17) . . . . ?
N45 C41 C42 C43 -0.03(16) . . . . ?
C39 C41 C42 C43 179.54(14) . . . . ?
C41 C42 C43 C44 0.37(16) . . . . ?
C42 C43 C44 N45 -0.56(16) . . . . ?
C42 C43 C44 C46 -179.29(14) . . . . ?
C43 C44 C46 C49 103.10(17) . . . . ?
N45 C44 C46 C49 -75.48(16) . . . . ?
C43 C44 C46 C48 -15.5(2) . . . . ?
N45 C44 C46 C48 165.91(13) . . . . ?
C43 C44 C46 C47 -134.75(16) . . . . ?
N45 C44 C46 C47 46.68(17) . . . . ?
C44 C46 C49 C50 -98.63(17) . . . . ?
C48 C46 C49 C50 20.1(2) . . . . ?
C47 C46 C49 C50 139.56(15) . . . . ?
C44 C46 C49 N53 78.29(16) . . . . ?
C48 C46 C49 N53 -162.99(12) . . . . ?
C47 C46 C49 N53 -43.52(17) . . . . ?
N53 C49 C50 C51 0.27(16) . . . . ?
C46 C49 C50 C51 177.54(14) . . . . ?
C49 C50 C51 C52 0.07(16) . . . . ?
C50 C51 C52 N53 -0.38(15) . . . . ?
C50 C51 C52 C24 171.13(14) . . . . ?
C26 C24 C52 C51 146.08(15) . . . . ?
C29 C24 C52 C51 27.0(2) . . . . ?
C23 C24 C52 C51 -89.94(18) . . . . ?
C26 C24 C52 N53 -43.52(17) . . . . ?
C29 C24 C52 N53 -162.58(13) . . . . ?
C23 C24 C52 N53 80.46(16) . . . . ?
C41 C39 C54 C55 -64.66(15) . . . . ?
C37 C39 C54 C55 174.47(11) . . . . ?
C40 C39 C54 C55 55.02(15) . . . . ?
C39 C54 C55 C56 179.89(12) . . . . ?
C54 C55 C56 O57 -67.69(17) . . . . ?
O59 C58 C60 C61 -163.08(17) . . . . ?
O57 C58 C60 C61 15.3(2) . . . . ?
O59 C58 C60 S64 9.3(2) . . . . ?
O57 C58 C60 S64 -172.36(10) . . . . ?
C58 C60 C61 C62 173.81(15) . . . . ?
S64 C60 C61 C62 1.01(17) . . . . ?
C60 C61 C62 C63 -2.01(19) . . . . ?
C60 C61 C62 C7 -179.79(14) . . . . ?
C11 C7 C62 C63 39.6(2) . . . . ?
C8 C7 C62 C63 -143.60(16) . . . . ?
C11 C7 C62 C61 -142.91(16) . . . . ?
C8 C7 C62 C61 33.9(2) . . . . ?
C61 C62 C63 C65 -173.62(18) . . . . ?
C7 C62 C63 C65 4.1(3) . . . . ?
C61 C62 C63 S64 2.08(18) . . . . ?
C7 C62 C63 S64 179.79(12) . . . . ?
C28 C30 N31 C26 -0.53(16) . . . . ?
C31 C30 N31 C26 175.03(12) . . . . ?
C27 C26 N31 C30 0.41(16) . . . . ?
C24 C26 N31 C30 -173.31(12) . . . . ?
C35 C34 N38 C37 0.20(16) . . . . ?
C31 C34 N38 C37 176.39(12) . . . . ?
C36 C37 N38 C34 -0.06(16) . . . . ?
C39 C37 N38 C34 176.85(12) . . . . ?
C43 C44 N45 C41 0.55(16) . . . . ?
C46 C44 N45 C41 179.43(12) . . . . ?
C42 C41 N45 C44 -0.32(16) . . . . ?
C39 C41 N45 C44 -179.94(12) . . . . ?
C50 C49 N53 C52 -0.53(16) . . . . ?
C46 C49 N53 C52 -178.11(12) . . . . ?
C51 C52 N53 C49 0.57(15) . . . . ?
C24 C52 N53 C49 -171.86(12) . . . . ?
O19 C18 O20 C21 -1.9(2) . . . . ?
C14 C18 O20 C21 177.13(12) . . . . ?
C22 C21 O20 C18 149.08(13) . . . . ?
O59 C58 O57 C56 11.6(2) . . . . ?
C60 C58 O57 C56 -166.75(12) . . . . ?
C55 C56 O57 C58 -79.90(16) . . . . ?
C12 C16 S15 C14 -0.29(11) . . . . ?
C17 C16 S15 C14 175.09(12) . . . . ?
C13 C14 S15 C16 0.33(12) . . . . ?
C18 C14 S15 C16 177.69(12) . . . . ?
C62 C63 S64 C60 -1.30(13) . . . . ?
C65 C63 S64 C60 174.93(16) . . . . ?
C61 C60 S64 C63 0.15(13) . . . . ?
C58 C60 S64 C63 -173.55(13) . . . . ?

loop_
_geom_hbond_atom_site_label_D
_geom_hbond_atom_site_label_H
_geom_hbond_atom_site_label_A
_geom_hbond_distance_DH
_geom_hbond_distance_HA
_geom_hbond_distance_DA
_geom_hbond_angle_DHA
_geom_hbond_site_symmetry_A
_geom_hbond_publ_flag
N31 H31N O2S 0.879(16) 2.101(16) 2.9606(18) 165.6(16) 4_576 yes
N38 H38N O1S 0.867(15) 2.302(16) 3.1360(16) 161.4(15) . yes
N45 H45N O1S 0.853(16) 2.315(16) 3.1518(16) 167.0(16) . yes
N53 H53N O1S 0.865(16) 2.318(16) 3.1478(16) 160.8(15) . yes
O1S H1S N31 0.84 2.59 3.2711(16) 138.8 . yes

_refine_diff_density_max         0.409
_refine_diff_density_min         -0.313
_refine_diff_density_rms         0.047

_shelx_res_file                  
;
TITL  xs2685a in P21/c
    xs2685a.res
    created by SHELXL-2018/3 at 09:35:56 on 08-Jul-2021
CELL   0.71073   17.4447  17.5229  16.5312  90.000  91.766  90.000
ZERR         4    0.0004   0.0004   0.0003   0.000   0.002   0.000
LATT  1
SYMM -X, 0.50000+Y, 0.50000-Z
SFAC    C   H   N   O   F   S   CL
UNIT   211.51 246.04 16  23.51  24   8   0.96

TEMP -163

ACTA
HTAB
BOND
BOND $H
CONF
WPDB

L.S. 6
FMAP 2
PLAN 10
OMIT -2 55

EQIV $2 x, -y+3/2, z+1/2
HTAB N31 O2S_$2
HTAB N38 O1S
HTAB N45 O1S
HTAB N53 O1S
HTAB O1S N31

WGHT    0.038500    3.417700
FVAR       2.78659   0.87832
PART 0
rem target molecule
C7    1    0.334742    0.401048    0.415055    11.00000    0.02265    0.01707 =
         0.01799   -0.00508   -0.00374   -0.00002
C8    1    0.418892    0.407152    0.399448    11.00000    0.02235    0.02854 =
         0.02606   -0.00681   -0.00648    0.00127
C9    1    0.423559    0.436300    0.311895    11.00000    0.02302    0.03017 =
         0.03076   -0.00332    0.00411   -0.00071
C10   1    0.343659    0.470310    0.293726    11.00000    0.02447    0.02401 =
         0.01856   -0.00201   -0.00027   -0.00164
C11   1    0.293132    0.437006    0.356598    11.00000    0.02167    0.01751 =
         0.01488   -0.00428   -0.00109   -0.00192
C12   1    0.210950    0.456819    0.354791    11.00000    0.02092    0.01773 =
         0.01390    0.00275   -0.00080   -0.00131
C13   1    0.179924    0.505457    0.414286    11.00000    0.02232    0.01898 =
         0.01365    0.00106   -0.00142   -0.00221
AFIX  43
H13   2    0.209293    0.526569    0.458161    11.00000   -1.20000
AFIX   0
C14   1    0.103572    0.518532    0.401618    11.00000    0.02312    0.01849 =
         0.01352    0.00142   -0.00116   -0.00222
C16   1    0.157010    0.433703    0.297426    11.00000    0.02145    0.01970 =
         0.01537    0.00201   -0.00069    0.00093
C17   1    0.165282    0.378113    0.229492    11.00000    0.02511    0.02592 =
         0.01851   -0.00514   -0.00279    0.00082
AFIX 137
H17A  2    0.161528    0.405309    0.177721    11.00000   -1.50000
H17B  2    0.124445    0.339816    0.231490    11.00000   -1.50000
H17C  2    0.215290    0.352821    0.234792    11.00000   -1.50000
AFIX   0
C18   1    0.053129    0.567950    0.448459    11.00000    0.02300    0.02007 =
         0.01422    0.00386    0.00058   -0.00174
C21   1    0.056895    0.657368    0.558126    11.00000    0.02871    0.02489 =
         0.01781   -0.00287   -0.00002    0.00875
AFIX  23
H21A  2    0.002147    0.643829    0.563122    11.00000   -1.20000
H21B  2    0.060170    0.709408    0.535175    11.00000   -1.20000
AFIX   0
C22   1    0.098135    0.653711    0.639665    11.00000    0.02166    0.02002 =
         0.01769   -0.00084   -0.00166    0.00403
AFIX  23
H22A  2    0.154185    0.654159    0.631946    11.00000   -1.20000
H22B  2    0.085023    0.605258    0.666757    11.00000   -1.20000
AFIX   0
C23   1    0.076738    0.720475    0.693526    11.00000    0.02140    0.01832 =
         0.01766    0.00041   -0.00119    0.00547
AFIX  23
H23A  2    0.020148    0.722135    0.696217    11.00000   -1.20000
H23B  2    0.093171    0.768204    0.667109    11.00000   -1.20000
AFIX   0
C24   1    0.110829    0.719821    0.781527    11.00000    0.01984    0.01566 =
         0.01725   -0.00114   -0.00063    0.00363
C26   1    0.197505    0.725686    0.782481    11.00000    0.02248    0.01327 =
         0.01678   -0.00025   -0.00219    0.00205
C27   1    0.247977    0.742589    0.722455    11.00000    0.02601    0.01908 =
         0.01583    0.00192   -0.00024    0.00084
AFIX  43
H27   2    0.235302    0.748395    0.666492    11.00000   -1.20000
AFIX   0
C28   1    0.322428    0.749785    0.759283    11.00000    0.02352    0.01971 =
         0.01929    0.00198    0.00200   -0.00328
AFIX  43
H28   2    0.368371    0.761108    0.732313    11.00000   -1.20000
AFIX   0
C29   1    0.079924    0.791142    0.824401    11.00000    0.02931    0.01848 =
         0.02182   -0.00254    0.00119    0.00626
AFIX 137
H29A  2    0.023730    0.790052    0.822546    11.00000   -1.50000
H29B  2    0.097773    0.837132    0.796991    11.00000   -1.50000
H29C  2    0.098630    0.791564    0.880910    11.00000   -1.50000
AFIX   0
C30   1    0.315934    0.737408    0.840905    11.00000    0.02136    0.01509 =
         0.01939    0.00111    0.00022   -0.00165
C31   1    0.374635    0.743865    0.909747    11.00000    0.02263    0.01877 =
         0.01672    0.00108   -0.00135   -0.00381
C32   1    0.354849    0.813629    0.961860    11.00000    0.03719    0.01858 =
         0.02372   -0.00182   -0.00486   -0.00223
AFIX 137
H32A  2    0.354145    0.859622    0.928119    11.00000   -1.50000
H32B  2    0.393531    0.819330    1.005699    11.00000   -1.50000
H32C  2    0.304285    0.806306    0.984909    11.00000   -1.50000
AFIX   0
C33   1    0.454946    0.756071    0.875517    11.00000    0.02356    0.03511 =
         0.02527    0.00481   -0.00094   -0.00922
AFIX 137
H33A  2    0.467846    0.712712    0.841052    11.00000   -1.50000
H33B  2    0.492895    0.760136    0.920267    11.00000   -1.50000
H33C  2    0.455140    0.803121    0.843477    11.00000   -1.50000
AFIX   0
C34   1    0.375981    0.673075    0.961992    11.00000    0.01567    0.01782 =
         0.01751   -0.00029    0.00015   -0.00160
C35   1    0.386943    0.664835    1.043936    11.00000    0.02142    0.02119 =
         0.01635   -0.00321   -0.00074   -0.00037
AFIX  43
H35   2    0.392764    0.705037    1.082189    11.00000   -1.20000
AFIX   0
C36   1    0.388058    0.585446    1.061554    11.00000    0.01830    0.02234 =
         0.01394    0.00012   -0.00046    0.00026
AFIX  43
H36   2    0.394582    0.563223    1.113730    11.00000   -1.20000
AFIX   0
C37   1    0.378050    0.546507    0.989922    11.00000    0.01254    0.02018 =
         0.01493    0.00053    0.00025    0.00030
C39   1    0.370774    0.461394    0.973668    11.00000    0.01501    0.01873 =
         0.01361    0.00007   -0.00101    0.00078
C40   1    0.410332    0.418158    1.044473    11.00000    0.01940    0.02260 =
         0.01550    0.00187   -0.00248    0.00215
AFIX 137
H40A  2    0.391487    0.437529    1.095800    11.00000   -1.50000
H40B  2    0.465913    0.425845    1.042940    11.00000   -1.50000
H40C  2    0.398775    0.363580    1.039749    11.00000   -1.50000
AFIX   0
C41   1    0.286662    0.440019    0.969521    11.00000    0.01720    0.01536 =
         0.01370   -0.00099   -0.00171    0.00202
C42   1    0.242251    0.404668    1.024968    11.00000    0.02099    0.01874 =
         0.01522    0.00160   -0.00093   -0.00058
AFIX  43
H42   2    0.258956    0.387155    1.076964    11.00000   -1.20000
AFIX   0
C43   1    0.166492    0.398748    0.990958    11.00000    0.01810    0.01880 =
         0.01955    0.00110    0.00145   -0.00243
AFIX  43
H43   2    0.123578    0.376847    1.016298    11.00000   -1.20000
AFIX   0
C44   1    0.166594    0.430320    0.915095    11.00000    0.01607    0.01323 =
         0.01923   -0.00144   -0.00018    0.00021
C46   1    0.102743    0.440575    0.851938    11.00000    0.01713    0.01646 =
         0.01966   -0.00152   -0.00283   -0.00101
C47   1    0.130269    0.416877    0.767707    11.00000    0.02621    0.02201 =
         0.02169   -0.00451   -0.00543    0.00288
AFIX 137
H47A  2    0.174089    0.448558    0.753309    11.00000   -1.50000
H47B  2    0.088467    0.423918    0.727430    11.00000   -1.50000
H47C  2    0.145726    0.363110    0.768910    11.00000   -1.50000
AFIX   0
C48   1    0.035048    0.389734    0.873884    11.00000    0.02029    0.01989 =
         0.03358    0.00183   -0.00595   -0.00522
AFIX 137
H48A  2    0.051133    0.336151    0.873644    11.00000   -1.50000
H48B  2   -0.007168    0.397129    0.834167    11.00000   -1.50000
H48C  2    0.017867    0.403394    0.927880    11.00000   -1.50000
AFIX   0
C49   1    0.076618    0.523054    0.851762    11.00000    0.01653    0.01831 =
         0.01552    0.00057   -0.00391   -0.00129
C50   1    0.015776    0.557862    0.886876    11.00000    0.01587    0.02452 =
         0.01861   -0.00082   -0.00022   -0.00091
AFIX  43
H50   2   -0.022614    0.533349    0.917056    11.00000   -1.20000
AFIX   0
C51   1    0.020332    0.637256    0.870090    11.00000    0.01851    0.02173 =
         0.01821   -0.00265   -0.00075    0.00299
AFIX  43
H51   2   -0.014487    0.675269    0.887128    11.00000   -1.20000
AFIX   0
C52   1    0.083810    0.649284    0.824997    11.00000    0.01842    0.01675 =
         0.01588   -0.00082   -0.00257    0.00396
C54   1    0.409366    0.439592    0.893663    11.00000    0.01590    0.02100 =
         0.01430   -0.00068   -0.00012    0.00162
AFIX  23
H54A  2    0.381573    0.464826    0.847908    11.00000   -1.20000
H54B  2    0.462744    0.458848    0.895237    11.00000   -1.20000
AFIX   0
C55   1    0.410261    0.353450    0.878936    11.00000    0.02415    0.02164 =
         0.01527   -0.00024   -0.00219    0.00353
AFIX  23
H55A  2    0.437953    0.328493    0.924930    11.00000   -1.20000
H55B  2    0.356797    0.334439    0.877814    11.00000   -1.20000
AFIX   0
C56   1    0.447284    0.330157    0.801486    11.00000    0.02334    0.02493 =
         0.01646   -0.00155   -0.00492    0.00699
AFIX  23
H56A  2    0.499264    0.352752    0.800557    11.00000   -1.20000
H56B  2    0.453129    0.273963    0.801113    11.00000   -1.20000
AFIX   0
C58   1    0.344514    0.308893    0.706652    11.00000    0.02861    0.01970 =
         0.02004   -0.00132   -0.00306    0.00224
C60   1    0.316664    0.325941    0.623358    11.00000    0.03032    0.01896 =
         0.02024   -0.00300   -0.00659    0.00198
C61   1    0.351174    0.365588    0.563822    11.00000    0.02470    0.01945 =
         0.01993   -0.00331   -0.00608    0.00367
AFIX  43
H61   2    0.398258    0.392244    0.571501    11.00000   -1.20000
AFIX   0
C62   1    0.308835    0.362767    0.488390    11.00000    0.02635    0.01709 =
         0.01771   -0.00114   -0.00568    0.00292
C63   1    0.243943    0.318357    0.492608    11.00000    0.03790    0.01994 =
         0.02145    0.00424   -0.00984   -0.00453
C65   1    0.188103    0.294241    0.426867    11.00000    0.05574    0.03316 =
         0.03489    0.01376   -0.02481   -0.02357
AFIX 137
H65A  2    0.145012    0.330125    0.424124    11.00000   -1.50000
H65B  2    0.169035    0.242922    0.438523    11.00000   -1.50000
H65C  2    0.213726    0.293897    0.374938    11.00000   -1.50000
AFIX   0

rem restraints
DFIX 0.88 0.03 N31 H31N N38 H38N N45 H45N N53 H53N

N31   3    0.239950    0.722457    0.854037    11.00000    0.02094    0.01725 =
         0.01437    0.00083    0.00029   -0.00022
H31N  2    0.221348    0.711295    0.901416    11.00000   -1.20000
N38   3    0.370804    0.600700    0.929695    11.00000    0.01784    0.01881 =
         0.01184   -0.00077   -0.00091   -0.00111
H38N  2    0.359149    0.591244    0.879307    11.00000   -1.20000
N45   3    0.240029    0.455703    0.902784    11.00000    0.01667    0.01837 =
         0.01412    0.00287   -0.00083   -0.00031
H45N  2    0.253315    0.478708    0.859966    11.00000   -1.20000
N53   3    0.117681    0.579228    0.814770    11.00000    0.01599    0.01728 =
         0.01768    0.00045    0.00172    0.00242
H53N  2    0.159593    0.572327    0.789091    11.00000   -1.20000
O19   4   -0.014550    0.576186    0.435276    11.00000    0.02105    0.03049 =
         0.02528   -0.00066    0.00021    0.00137
O20   4    0.094706    0.603050    0.507013    11.00000    0.02301    0.02627 =
         0.01824   -0.00550   -0.00010    0.00373
O57   4    0.404420    0.353338    0.728180    11.00000    0.02602    0.02324 =
         0.01496   -0.00118   -0.00364    0.00208
O59   4    0.317544    0.259986    0.748391    11.00000    0.04420    0.03007 =
         0.02333    0.00491   -0.00733   -0.00845
F1    5    0.457398    0.340737    0.409878    11.00000    0.02865    0.04280 =
         0.03865    0.00154   -0.00593    0.01523
F2    5    0.453677    0.458548    0.450293    11.00000    0.03133    0.05310 =
         0.03740   -0.01541   -0.00787   -0.01442
F3    5    0.436266    0.377448    0.261875    11.00000    0.05077    0.04464 =
         0.03080   -0.00596    0.00941    0.01850
F4    5    0.479794    0.487490    0.302320    11.00000    0.02389    0.05412 =
         0.06269    0.01460    0.00221   -0.01101
F5    5    0.319172    0.455643    0.216986    11.00000    0.03178    0.05356 =
         0.01486   -0.00046    0.00221   -0.00571
F6    5    0.346990    0.547517    0.299712    11.00000    0.03601    0.02334 =
         0.04015    0.00501    0.00855   -0.00099
S15   6    0.068408    0.471973    0.316498    11.00000    0.01906    0.02306 =
         0.01692   -0.00125   -0.00238   -0.00058
S64   6    0.233248    0.283331    0.588479    11.00000    0.03943    0.02603 =
         0.02326    0.00682   -0.00972   -0.01058
rem lattice solvent molecules
C1S   1    0.291989    0.548488    0.615655    11.00000    0.05403    0.04024 =
         0.02314    0.00212    0.00484    0.01707
AFIX 137
H1S1  2    0.246448    0.515800    0.616704    11.00000   -1.50000
H1S2  2    0.325129    0.531607    0.572322    11.00000   -1.50000
H1S3  2    0.276251    0.601454    0.605835    11.00000   -1.50000
AFIX   0
C2S   1    0.334871    0.543310    0.695054    11.00000    0.03781    0.03930 =
         0.02524   -0.00088    0.00515    0.01618
AFIX  23
H2S1  2    0.352887    0.490220    0.703286    11.00000   -1.20000
H2S2  2    0.380595    0.576696    0.693690    11.00000   -1.20000
AFIX   0
O1S   4    0.289042    0.565275    0.762293    11.00000    0.03089    0.01995 =
         0.01856    0.00105    0.00375    0.00458
AFIX 147
H1S   2    0.279326    0.612165    0.759420    11.00000   -1.50000
AFIX   0

rem restraints
SIMU 0.01 C3S > CL2

PART 1
C3S   1    0.178607    0.920758    0.618217    21.00000    0.02329    0.02149 =
         0.03251    0.00185    0.00202    0.00012
AFIX 137
H3S1  2    0.165330    0.883050    0.659266    21.00000   -1.50000
H3S2  2    0.146518    0.966227    0.623947    21.00000   -1.50000
H3S3  2    0.232729    0.934920    0.625473    21.00000   -1.50000
AFIX   0
C4S   1    0.165062    0.886842    0.534621    21.00000    0.03069    0.03038 =
         0.02501    0.00229   -0.00228    0.00682
AFIX  23
H4S1  2    0.109519    0.877176    0.525786    21.00000   -1.20000
H4S2  2    0.180944    0.924312    0.493564    21.00000   -1.20000
AFIX   0
O2S   4    0.206149    0.816999    0.523390    21.00000    0.02344    0.03100 =
         0.01944   -0.00161    0.00067    0.00228
AFIX 147
H2S   2    0.253271    0.824650    0.531694    21.00000   -1.50000
AFIX   0

PART 2
C5S   1    0.181778    0.911108    0.547472   -21.00000    0.02621    0.02052 =
         0.02771   -0.00069   -0.00436    0.00712
AFIX  23
H5S1  2    0.233446    0.922354    0.527371   -21.00000   -1.20000
H5S2  2    0.144676    0.944761    0.518293   -21.00000   -1.20000
AFIX   0
CL1   7    0.158344    0.813976    0.525555   -21.00000    0.02522    0.02909 =
         0.01702   -0.00064    0.00291   -0.00892
CL2   7    0.180523    0.931091    0.648713   -21.00000    0.03970    0.02803 =
         0.03315   -0.00429    0.00039   -0.00277

HKLF      4


REM   xs2685a in P21/c
REM wR2 = 0.0965, GooF = S = 1.015, Restrained GooF = 1.013 for all data
REM R1 = 0.0381 for 9764 Fo > 4sig(Fo) and 0.0479 for all 11600 data
REM 692 parameters refined using 64 restraints

END

WGHT      0.0372      3.4695

REM Instructions for potential hydrogen bonds
EQIV $1 x, -y+3/2, z-1/2
HTAB C17 Cl2_$1
HTAB C21 Cl1
HTAB C22 N53
EQIV $3 -x, -y+1, -z+1
HTAB C22 S15_$3
HTAB C27 Cl1
HTAB C55 O59
HTAB C61 F2
HTAB N31 O2S_$2
HTAB N31 Cl1_$2
HTAB N38 O1S
HTAB N45 O1S
HTAB N53 O1S
HTAB C2S O57
HTAB O1S N31

REM Highest difference peak  0.409,  deepest hole -0.313,  1-sigma level  0.047
Q1    1   0.2786  0.3111  0.6148  11.00000  0.05    0.41
Q2    1   0.3853  0.4576  0.3023  11.00000  0.05    0.38
Q3    1   0.3272  0.4562  0.9704  11.00000  0.05    0.37
Q4    1   0.1860  0.2668  0.5818  11.00000  0.05    0.37
Q5    1   0.1334  0.4380  0.8841  11.00000  0.05    0.35
Q6    1   0.2853  0.5271  0.6762  11.00000  0.05    0.35
Q7    1   0.3427  0.5739  0.6317  11.00000  0.05    0.35
Q8    1   0.1560  0.7178  0.7779  11.00000  0.05    0.33
Q9    1   0.4222  0.4218  0.3552  11.00000  0.05    0.33
Q10   1   0.1174  0.4504  0.3068  11.00000  0.05    0.32
;
_shelx_res_checksum              97527

_shelx_hkl_file                  
;
   0   0  -2 1573.98 87.8289   1
   0   0  -2 1662.29 77.4142   2
   0   0  -3 11.3790 30.3361   1
   0   0  -3 19.9477 36.2546   2
   0   0   3 51.2578 32.3740   2
   0   0  -4 8927.47 308.521   1
   0   0  -4 9414.57 277.941   2
   0   0   4 9024.52 269.281   2
   0   0  -5-20.0493 55.0402   1
   0   0   5-4.34615 42.4154   2
   0   0  -5-9.90414 46.1877   2
   0   0  -5-10.5229 57.2068   3
   0   0  -6 81152.7 1552.02   1
   0   0  -6 81417.3 1459.60   2
   0   0   6 77751.8 1431.74   2
   0   0  -6 81545.1 1509.26   3
   0   0  -7-8.10966 56.6729   1
   0   0   7-32.0557 55.3358   2
   0   0  -7 13.0338 59.5223   2
   0   0  -7-68.4593 82.3958   3
   0   0  -8 5679.54 185.863   4
   0   0   8 5639.20 277.389   2
   0   0  -8 5559.73 284.846   2
   0   0  -8 5525.09 310.220   3
   0   0  -8 5711.86 332.149   1
   0   0  -9 45.3650 30.7921   4
   0   0  -9 40.7411 80.1469   3
   0   0  -9 33.9846 93.7017   1
   0   0   9 28.1972 56.4993   2
   0   0  10 33896.3 868.019   2
   0   0 -10 33321.6 950.735   3
   0   0 -10 35016.6 1030.16   1
   0   0 -11 77.7781 106.116   3
   0   0 -11-10.9483 77.9949   1
   0   0  11-105.925 121.454   1
   0   0  11 5.57437 68.9539   2
   0   0 -12 1528.19 210.389   3
   0   0  12 1711.13 228.937   1
   0   0  12 1410.75 174.987   2
   0   0 -13 47.6772 116.665   3
   0   0  13-86.3546 106.818   1
   0   0  13-36.4922 71.4919   2
   0   0 -14 161.552 113.672   3
   0   0  14 43.3847 133.946   1
   0   0  14-26.4233 77.2612   2
   0   0 -15 59.8050 109.730   3
   0   0  15-111.098 139.696   1
   0   0  15 153.279 94.1103   2
   0   0 -16 107.018 132.539   3
   0   0  16 167.631 142.954   1
   0   0  16 267.985 104.192   2
   0   0  17 314.329 150.661   1
   0   0 -17 197.437 145.050   3
   0   0 -18 10678.6 683.551   3
   0   0  18 11979.5 708.614   1
   0   0 -19 330.923 175.982   3
   0   0  19 476.028 187.489   1
   0   0 -20 74.3979 137.823   3
   0   0  20 1568.58 329.413   1
   0   0 -21 150.766 183.817   3
   0   0  21 25.4586 184.062   1
   0   1  -2 5645.72 173.468   1
   0  -1  -2 5910.65 195.465   3
   0  -1   3 110007. 1692.97   2
   0  -1  -3 110182. 1815.58   3
   0   1  -3 113024. 1698.60   2
   0  -1  -3 109549. 1793.48   2
   0   1  -3 111260. 1789.83   1
   0  -1   4 24493.3 479.608   2
   0   1  -4 24103.8 483.999   2
   0   1   4 22794.1 544.304   2
   0  -1  -4 23855.5 577.762   3
   0  -1  -4 24784.7 563.416   2
   0  -1  -4 23025.0 579.452   1
   0   1  -4 23881.5 566.575   1
   0   1  -4 24780.5 475.891   4
   0   1  -5 21025.4 471.449   2
   0  -1  -5 21138.9 569.967   3
   0   1   5 20407.6 527.215   2
   0  -1   5 20378.1 458.937   2
   0  -1  -5 20103.1 537.006   2
   0  -1  -5 21257.7 574.735   1
   0   1  -5 20667.0 558.105   1
   0   1  -5 20852.1 434.655   4
   0  -1   6 183.942 61.4715   2
   0   1  -6 63.6878 49.1290   2
   0   1   6 35.1675 50.4061   2
   0  -1  -6 71.3764 76.9118   3
   0  -1  -6 143.366 85.5938   1
   0   1  -6 182.508 74.5758   1
   0   1  -6 85.8145 38.3723   4
   0  -1  -7 120961. 2187.82   3
   0   1   7 115758. 2092.74   2
   0   1  -7 121996. 2037.73   2
   0  -1   7 117931. 2003.70   2
   0   1  -7 120319. 2194.93   1
   0  -1  -7 123434. 2226.45   1
   0   1  -7 118873. 1904.46   4
   0  -1   8 18412.4 515.461   2
   0  -1  -8 19343.9 634.125   3
   0   1  -8 18474.2 578.509   3
   0   1  -8 18690.4 538.681   2
   0   1   8 18651.9 574.704   2
   0  -1  -8 19338.2 657.285   1
   0   1  -8 18824.8 640.409   1
   0   1  -8 18292.9 421.296   4
   0  -1   9 17985.9 536.936   2
   0   1   9 18130.6 594.229   2
   0   1  -9 18315.8 610.709   3
   0   1  -9 19284.5 574.259   2
   0  -1  -9 17543.5 644.792   3
   0  -1  -9 18394.6 680.874   1
   0   1  -9 19382.1 687.971   1
   0   1  -9 18677.2 417.531   4
   0  -1  10 2424.21 190.723   2
   0   1 -10 2393.17 224.686   3
   0   1  10 2044.95 193.482   2
   0  -1 -10 2521.06 246.377   3
   0   1  10 2712.25 254.071   1
   0   1 -10 2300.95 239.739   1
   0  -1 -10 2125.04 236.782   1
   0  -1  11 53141.6 1186.94   2
   0  -1 -11 55929.4 963.336   4
   0  -1 -11 54500.0 1386.76   3
   0   1  11 51520.3 1256.28   2
   0   1 -11 55402.9 1327.60   3
   0  -1  11 55094.0 1354.52   1
   0   1 -11 56098.0 1440.74   1
   0   1  11 54527.6 1380.70   1
   0  -1 -11 54959.4 1442.65   1
   0  -1 -12 18958.8 761.753   3
   0   1 -12 17859.2 702.150   3
   0   1  12 18893.4 676.044   2
   0  -1  12 19778.8 749.316   1
   0   1  12 19998.5 769.224   1
   0  -1  12 19204.1 625.018   2
   0  -1 -13 2460.98 282.016   3
   0   1 -13 2192.17 253.938   3
   0  -1  13 2546.33 282.653   1
   0   1  13 2219.46 271.513   1
   0  -1  13 2385.34 221.535   2
   0   1  13 2000.48 222.730   2
   0   1  14 4432.36 331.118   2
   0   1 -14 3670.74 332.861   3
   0  -1  14 3743.48 282.283   2
   0  -1  14 3740.48 342.318   1
   0   1  14 4505.82 385.450   1
   0  -1 -14 3772.27 363.906   3
   0  -1  15 26100.6 832.473   2
   0   1  15 26955.4 910.985   2
   0  -1  15 28639.8 1019.31   1
   0   1  15 28003.0 1030.87   1
   0  -1 -15 27694.2 1051.97   3
   0   1 -15 26374.8 972.452   3
   0  -1  16 5012.59 347.390   2
   0  -1 -16 4447.28 421.409   3
   0   1 -16 4022.63 379.807   3
   0   1  16 4775.42 420.013   1
   0  -1  16 4546.49 413.146   1
   0  -1  17 4.47153 131.577   1
   0   1 -17 300.990 149.850   3
   0  -1 -17-52.0888 137.896   3
   0   1  17 294.527 177.513   1
   0  -1  18 621.203 211.961   1
   0   1 -18 782.330 215.287   3
   0  -1 -18 953.073 237.964   3
   0   1  18 852.922 211.554   1
   0  -1 -19 91.7848 136.676   3
   0   1 -19 428.266 182.454   3
   0   1  19 609.712 237.666   1
   0  -1  19 243.979 163.070   1
   0   1 -20 659.302 213.408   3
   0  -1 -20 713.081 217.257   3
   0   1  20 643.903 208.053   1
   0  -1  20 970.763 255.144   1
   0  -1 -21 10949.2 763.398   3
   0   1  21 11635.8 782.696   1
   0  -1  21 10244.8 715.842   1
   0  -2   0 206349. 3064.48   3
   0   2   0 201354. 3055.63   5
   0   2   1 109807. 1739.07   5
   0   2  -1 110355. 1696.44   1
   0  -2  -1 111164. 1767.12   3
   0   2  -1 108519. 1728.24   5
   0   2  -2 2356.77 124.303   5
   0  -2   2 2439.43 139.127   4
   0   2  -2 2100.08 105.084   1
   0  -2  -2 2611.58 142.743   3
   0  -2   3 67059.3 1047.02   2
   0   2  -3 68708.6 1040.84   2
   0  -2  -3 64987.5 1217.42   3
   0   2  -3 66736.8 1153.03   1
   0  -2   3 64541.8 1168.61   4
   0  -2   4 14253.5 304.421   2
   0  -2   4 14023.3 373.255   4
   0  -2  -4 14785.6 448.515   3
   0   2  -4 14593.4 311.305   2
   0   2  -4 13899.1 399.335   1
   0  -2   5 4981.97 198.166   4
   0   2  -5 5189.46 215.756   4
   0  -2   5 4748.76 168.893   2
   0  -2  -5 5356.76 274.380   3
   0   2  -5 5179.46 181.717   2
   0   2   5 4671.55 241.564   2
   0   2  -5 4996.38 245.489   1
   0   2  -6 30964.1 671.774   4
   0   2   6 31543.2 774.743   2
   0  -2  -6 32368.5 825.078   3
   0   2  -6 32175.2 647.416   2
   0   2  -6 32381.3 790.170   1
   0  -2   6 30579.6 628.660   2
   0  -2  -7 1615.09 185.889   3
   0   2   7 1616.74 156.938   2
   0   2  -7 1587.62 122.159   2
   0   2  -7 1365.67 161.377   1
   0  -2   7 1366.73 108.709   2
   0   2   8 38666.5 963.111   2
   0  -2  -8 40083.0 1038.04   3
   0   2  -8 39996.7 851.093   2
   0   2  -8 40796.7 1027.08   1
   0  -2   8 39199.5 820.747   2
   0  -2  -9 934.793 165.685   3
   0   2  -9 862.682 128.719   3
   0   2  -9 1056.53 124.463   2
   0   2   9 959.097 142.459   2
   0   2  -9 833.703 148.291   1
   0  -2   9 1100.41 118.640   2
   0   2 -10 18443.9 561.405   2
   0  -2 -10 17909.8 697.889   3
   0   2 -10 17240.6 608.834   3
   0   2  10 19318.8 658.584   2
   0   2 -10 18948.0 715.315   1
   0   2  10 17932.7 685.096   1
   0  -2  10 18490.2 536.386   2
   0  -2  11 2412.38 243.817   1
   0  -2  11 1978.11 168.405   2
   0   2 -11 1934.77 239.632   1
   0   2  11 2189.74 252.534   1
   0   2 -11 2217.03 218.652   3
   0   2  11 2341.38 227.508   2
   0  -2 -11 2067.90 248.153   3
   0  -2  12 13060.0 477.016   2
   0   2 -12 13241.5 567.099   3
   0  -2 -12 13187.2 645.175   3
   0   2  12 13539.3 583.081   2
   0   2  12 13625.3 635.106   1
   0  -2  12 13015.6 593.239   1
   0  -2 -13 2291.40 125.754   4
   0  -2  13 2129.94 196.324   2
   0  -2  13 2814.61 285.358   1
   0  -2 -13 2930.88 319.044   3
   0   2  13 2577.62 261.149   2
   0   2 -13 1893.28 226.727   3
   0   2  13 3123.10 313.503   1
   0   2  14 2057.83 242.455   2
   0  -2  14 1791.11 188.146   2
   0  -2  14 2031.44 261.691   1
   0   2 -14 2172.96 252.324   3
   0  -2 -14 1545.90 241.347   3
   0   2  14 1812.92 267.394   1
   0  -2  15 593.863 118.948   2
   0  -2  15 392.543 152.683   1
   0   2 -15 530.521 154.217   3
   0  -2 -15 472.256 176.769   3
   0   2  15 467.589 180.304   1
   0  -2  16 5551.90 350.396   2
   0   2 -16 5242.82 414.448   3
   0  -2 -16 6308.95 503.644   3
   0   2  16 5970.93 485.321   1
   0  -2  16 5606.92 446.337   1
   0   2 -17 2837.23 320.193   3
   0  -2 -17 3712.68 412.415   3
   0   2  17 3975.87 404.368   1
   0  -2  17 3269.73 362.625   1
   0   2 -18-10.4594 114.352   3
   0   2  18 204.879 182.363   1
   0  -2  18-22.7589 127.921   1
   0  -2 -18-72.9510 148.782   3
   0   2  19-50.7357 148.468   1
   0  -2  19 165.368 176.802   1
   0   2 -19 57.9925 132.122   3
   0  -2 -19 6.94991 153.825   3
   0   2  20 4073.68 467.767   1
   0  -2 -20 3304.17 444.212   3
   0   2 -20 3430.73 398.653   3
   0  -2  20 3555.14 419.745   1
   0  -2 -21-64.9542 182.512   3
   0   2  21 250.911 209.841   1
   0  -2  21-105.630 167.532   1
   0  -3   0 60.1296 36.6491   3
   0   3   0 15.9146 30.4693   3
   0   3   0-7.56192 35.9907   5
   0   3  -1 3775.94 165.548   5
   0   3   1 3606.53 161.769   5
   0   3  -1 3733.99 141.787   3
   0  -3  -1 4034.84 182.648   3
   0  -3   1 3802.86 137.868   3
   0   3  -1 3867.79 146.464   1
   0   3  -2 623675. 9030.00   5
   0   3   2 617889. 9064.55   5
   0  -3   2 592052. 8890.93   3
   0  -3  -2 614951. 9091.21   3
   0   3  -2 614590. 8908.99   3
   0   3  -2 617280. 8971.88   1
   0   3  -3 105956. 1566.57   2
   0   3  -3 102162. 1672.63   1
   0  -3   3 101483. 1780.73   4
   0   3  -3 99412.8 1562.44   3
   0  -3  -3 101572. 1782.96   3
   0   3  -3 101426. 1725.16   5
   0  -3   4 855.258 105.689   4
   0  -3   4 892.254 65.6147   2
   0   3  -4 864.842 60.7134   2
   0  -3  -4 818.761 120.002   3
   0   3  -4 931.968 96.4674   1
   0   3  -5 105704. 1642.60   2
   0  -3   5 103561. 1647.02   2
   0  -3   5 105452. 1820.48   4
   0   3  -5 100980. 1826.51   1
   0  -3  -5 101104. 1916.88   3
   0  -3   6 106160. 1843.96   4
   0   3  -6 107171. 1940.47   1
   0   3   6 104771. 1960.17   2
   0   3  -6 107541. 1722.99   2
   0  -3  -6 106415. 2023.18   3
   0  -3   6 106315. 1710.83   2
   0  -3   7 3241.71 188.735   4
   0  -3  -7 3673.34 277.959   3
   0   3   7 3324.77 242.594   2
   0   3  -7 3626.66 171.117   2
   0  -3   7 3415.80 159.296   2
   0   3  -7 3406.90 238.803   1
   0   3   7 3681.44 257.549   1
   0  -3  -8 93.3588 100.488   3
   0   3   8 39.7373 68.9509   2
   0   3  -8 43.6616 46.4892   2
   0  -3   8 155.587 51.9366   2
   0   3  -8 133.394 78.5205   1
   0   3  -9 36759.0 801.029   2
   0  -3  -9 37035.4 1054.09   3
   0   3   9 35555.5 976.803   2
   0  -3   9 34564.4 760.029   2
   0   3  -9 35391.2 995.700   1
   0   3  10 2170.69 221.756   2
   0   3 -10 1751.59 178.608   3
   0  -3 -10 2043.25 242.373   3
   0   3 -10 2041.68 166.808   2
   0   3  10 2100.32 237.901   1
   0   3 -10 2260.92 242.731   1
   0  -3  10 2004.97 152.920   2
   0  -3  11 25.0765 49.0671   2
   0  -3  11 148.678 97.2412   5
   0  -3 -11 95.3586 104.838   3
   0   3 -11-9.12309 65.4502   2
   0   3  11 90.5086 78.0395   2
   0   3 -11 56.9949 77.0473   3
   0   3 -11 195.523 130.331   1
   0   3  11 86.0501 109.729   1
   0  -3  11 87.5231 93.5867   1
   0  -3  12 12627.4 450.388   2
   0  -3 -12 13644.7 668.299   3
   0   3  12 14231.0 662.642   1
   0  -3  12 13227.5 592.219   1
   0   3 -12 13085.4 544.712   3
   0   3  12 13505.6 602.493   2
   0  -3  13 62254.4 1318.36   2
   0   3  13 64915.5 1587.15   2
   0   3 -13 62365.6 1481.44   3
   0  -3 -13 60759.7 1679.25   3
   0   3  13 65232.9 1654.38   1
   0  -3  13 66325.7 1587.52   1
   0  -3  14 10594.5 443.174   2
   0   3 -14 11573.5 552.447   3
   0  -3 -14 11242.1 349.160   4
   0  -3 -14 11007.5 648.266   3
   0   3  14 11723.6 634.869   1
   0  -3  14 10732.4 578.743   1
   0  -3  15 1610.20 174.030   2
   0  -3  15 2024.45 267.715   1
   0   3 -15 1523.70 217.832   3
   0  -3 -15 1607.99 278.362   3
   0   3  15 2410.85 304.067   1
   0  -3  16 2645.12 234.444   2
   0   3 -16 3051.14 308.182   3
   0  -3 -16 3047.42 384.992   3
   0   3  16 2845.15 351.407   1
   0  -3  16 2169.92 288.307   1
   0  -3 -17-37.0102 159.706   3
   0   3 -17-56.1955 108.162   3
   0  -3  17 100.063 147.192   1
   0   3  17-32.8028 130.954   1
   0   3  18 5592.76 502.608   1
   0  -3  18 5948.65 494.049   1
   0   3 -18 5817.03 456.315   3
   0  -3 -18 5007.80 507.148   3
   0   3  19 1254.09 283.595   1
   0  -3  19 1416.54 268.926   1
   0   3 -19 1201.67 240.988   3
   0  -3 -19 1603.62 319.380   3
   0   3  20 7598.16 621.809   1
   0  -3  20 6672.21 557.513   1
   0   3  21 348.183 215.759   1
   0  -3 -21 106.911 160.495   3
   0  -3  21 126.906 157.439   1
   0  -4   0 834.241 90.1971   3
   0   4   0 949.956 96.0338   3
   0  -4   0 839.280 91.2258   5
   0   4   0 950.914 97.1653   5
   0  -4   1 162083. 2615.52   5
   0   4  -1 163927. 2609.96   5
   0  -4  -1 160166. 2610.65   5
   0   4   1 163190. 2597.77   5
   0   4  -1 163027. 2563.21   3
   0  -4   1 165140. 2555.88   3
   0  -4  -1 169486. 2657.86   3
   0   4  -1 159072. 2537.93   1
   0   4  -2 352822. 5416.96   5
   0  -4   2 358376. 5290.78   3
   0   4   2 356218. 5434.80   5
   0  -4  -2 344595. 5456.37   5
   0  -4  -2 355131. 5492.08   3
   0   4  -2 367609. 5313.32   3
   0   4  -2 351092. 5346.23   1
   0   4  -3 85079.2 1498.42   5
   0   4   3 82494.8 1529.74   5
   0  -4   3 81609.6 1600.19   4
   0  -4  -3 82795.2 1565.62   3
   0   4  -3 81711.2 1337.90   3
   0   4  -3 82980.0 1430.12   1
   0   4  -4 47052.9 798.375   2
   0   4  -4 46680.7 934.092   1
   0   4  -4 45753.5 801.787   3
   0  -4   4 44646.2 1028.00   4
   0  -4  -4 45434.2 1045.26   3
   0   4  -4 45798.6 987.843   5
   0  -4   5 436.553 98.0199   4
   0   4  -5 372.866 46.1166   2
   0   4  -5 300.177 72.9178   1
   0  -4  -5 395.247 106.323   3
   0   4  -6 1477.69 93.1791   2
   0  -4   6 1584.80 100.699   2
   0  -4   6 1703.30 171.054   4
   0   4   6 1211.53 147.292   2
   0  -4  -6 1680.00 193.099   3
   0   4  -6 1555.73 151.883   1
   0   4  -7 23768.4 513.328   2
   0   4   7 23210.7 724.985   2
   0  -4   7 23158.7 506.821   2
   0  -4   7 22483.9 643.071   4
   0  -4  -7 23170.7 764.120   3
   0   4  -7 23490.5 692.968   1
   0   4   7 21875.1 711.115   1
   0   4   8 34823.9 959.312   2
   0   4  -8 34944.3 717.022   2
   0  -4   8 33731.4 707.616   2
   0  -4   8 34553.5 832.941   4
   0  -4  -8 34284.1 1008.62   3
   0   4  -8 35609.6 947.144   1
   0  -4   9 3510.88 179.143   2
   0   4  -9 3487.01 188.401   2
   0   4   9 2953.06 256.915   2
   0  -4  -9 3630.76 323.934   3
   0   4  -9 4014.41 300.041   1
   0   4 -10 24395.3 829.191   1
   0   4  10 22769.4 813.701   1
   0  -4  10 23142.1 578.562   2
   0  -4  10 23558.8 827.856   5
   0   4 -10 22981.8 597.911   2
   0   4  10 22919.0 799.692   2
   0  -4 -10 23374.9 865.983   3
   0  -4  10 24067.9 753.582   1
   0  -4  11 23034.9 767.196   1
   0   4  11 22541.5 810.106   2
   0   4 -11 22816.1 617.795   2
   0   4 -11 22400.5 689.019   3
   0  -4 -11 23308.6 891.511   3
   0  -4  11 22726.2 593.791   2
   0   4  11 22648.5 840.259   1
   0  -4  12 1627.18 148.578   2
   0  -4  12 1213.68 197.662   1
   0   4  12 1886.05 263.700   1
   0   4 -12 1347.07 173.530   3
   0   4  12 1801.41 233.951   2
   0  -4 -12 1601.44 258.815   3
   0  -4  13 2622.84 197.905   2
   0  -4  13 2399.19 282.864   1
   0   4 -13 2770.16 256.173   3
   0  -4 -13 3168.91 362.817   3
   0  -4  14 989.358 135.443   2
   0  -4 -14 1166.23 245.225   3
   0   4 -14 1003.74 171.836   3
   0   4  14 1022.02 212.674   1
   0  -4  14 1277.90 222.144   1
   0  -4  15 4374.55 380.400   1
   0  -4  15 4005.60 263.314   2
   0   4 -15 4049.93 330.291   3
   0  -4 -15 4271.05 243.089   4
   0  -4 -15 4654.30 457.589   3
   0   4  15 4968.51 434.484   1
   0   4  16 12313.9 711.058   1
   0  -4 -16 12399.1 763.693   3
   0   4 -16 11509.8 587.126   3
   0  -4  16 11527.3 645.854   1
   0  -4  16 12500.4 494.690   2
   0   4  17 3730.29 414.175   1
   0  -4  17 3964.51 405.584   1
   0   4 -17 3456.43 329.121   3
   0  -4 -17 3769.93 447.614   3
   0   4  18 7779.66 603.800   1
   0  -4  18 8319.49 580.027   1
   0   4 -18 8859.21 545.654   3
   0  -4 -18 7772.03 649.439   3
   0   4  19 1235.14 283.619   1
   0  -4  19 982.992 259.776   1
   0  -4 -19 1191.53 297.176   3
   0   4 -19 1129.46 219.161   3
   0   4  20 4131.78 476.138   1
   0  -4  20 4355.96 456.054   1
   0  -4 -20 3559.97 474.265   3
   0   4  21 1508.33 333.673   1
   0  -4 -21 1123.15 306.337   3
   0  -4  21 1323.82 312.379   1
   0  -5   0 400.463 87.0081   3
   0   5   0 288.073 77.5540   3
   0   5   0 170.712 57.1590   1
   0   5   0 272.612 78.5547   5
   0  -5   0 253.247 77.5181   5
   0   5  -1 217178. 3432.71   5
   0  -5   1 217974. 3442.20   5
   0   5  -1 218807. 3390.03   3
   0   5   1 213884. 3474.93   3
   0  -5   1 218311. 3380.65   3
   0  -5  -1 216408. 3474.83   3
   0   5  -1 219504. 3349.33   1
   0   5   1 216651. 3416.70   5
   0  -5  -1 208375. 3423.03   5
   0  -5   2 2789.77 182.674   5
   0   5  -2 2840.24 182.743   5
   0   5   2 2550.92 173.912   5
   0  -5  -2 3041.71 196.147   5
   0   5  -2 2815.86 150.841   3
   0  -5  -2 2563.34 193.855   3
   0  -5   2 3004.22 149.499   3
   0   5  -2 3059.67 164.669   1
   0  -5   3 48806.7 1044.67   5
   0   5  -3 49605.2 1045.32   5
   0   5   3 51721.0 1074.09   5
   0  -5   3 47809.5 1172.32   4
   0  -5   3 51286.2 887.508   3
   0   5  -3 49858.2 914.671   3
   0  -5  -3 51711.6 1123.69   3
   0   5  -3 50273.8 979.787   1
   0  -5   4 50090.2 1103.66   5
   0   5  -4 50973.8 1104.26   5
   0   5   4 52251.9 1158.58   5
   0  -5   4 51964.9 1211.24   4
   0   5  -4 52476.0 1045.79   1
   0   5  -4 51181.5 921.981   3
   0  -5  -4 52233.4 1189.53   3
   0   5  -4 54454.5 932.078   2
   0   5  -5 536.841 61.1983   2
   0   5  -5 467.027 88.8348   1
   0   5  -5 504.427 58.9168   3
   0  -5   5 527.829 125.523   4
   0   5  -5 426.785 104.063   5
   0  -5   5 590.501 103.227   5
   0  -5  -5 647.813 129.134   3
   0  -5   6 405.900 104.522   4
   0   5  -6 378.022 59.3232   3
   0  -5  -6 370.109 115.393   3
   0   5  -6 374.379 84.2948   1
   0   5  -6 391.088 51.5665   2
   0   5  -7 41041.1 753.913   2
   0  -5   7 38937.5 995.185   4
   0  -5  -7 39433.3 1098.37   3
   0   5  -7 41268.8 998.245   1
   0  -5   8 11414.4 463.599   4
   0   5   8 11652.6 525.477   2
   0   5  -8 11340.1 322.697   2
   0  -5   8 11113.0 333.097   2
   0  -5  -8 11808.4 567.021   3
   0   5  -8 11943.3 504.343   1
   0  -5   9-49.8381 66.9906   5
   0  -5   9-100.290 82.5700   4
   0   5   9-50.5697 91.5831   1
   0   5  -9 36.2178 68.3273   1
   0  -5   9 62.7451 46.9384   2
   0   5   9 31.9546 73.3659   2
   0   5  -9 34.0951 45.1752   2
   0  -5  -9-27.1228 107.127   3
   0  -5  10 2552.43 265.729   5
   0  -5  10 2362.78 201.000   4
   0  -5 -10 2330.99 282.990   3
   0   5  10 2518.83 259.700   2
   0   5 -10 2665.89 167.376   2
   0   5  10 2215.93 257.609   1
   0   5 -10 2705.25 266.061   1
   0  -5  10 2312.11 225.775   1
   0  -5  10 2243.73 151.672   2
   0  -5  11 19297.9 693.911   1
   0   5  11 19319.1 764.225   2
   0   5 -11 18765.8 525.676   2
   0  -5 -11 19119.7 817.740   3
   0   5  11 18806.5 765.143   1
   0  -5  11 18475.3 509.454   2
   0  -5  12 6266.73 400.248   1
   0   5 -12 5939.50 332.607   3
   0   5 -12 5860.85 284.324   2
   0  -5 -12 6054.68 477.863   3
   0   5  12 6236.42 443.816   1
   0  -5  12 5754.67 272.998   2
   0  -5  13 9115.58 505.551   1
   0   5 -13 9508.10 448.861   3
   0  -5 -13 8450.25 591.425   3
   0   5  13 8878.94 554.989   1
   0  -5  13 8913.87 363.863   2
   0  -5  14 11047.2 575.863   1
   0  -5  14 10931.6 418.044   2
   0   5 -14 11322.7 510.251   3
   0  -5 -14 10105.3 667.273   3
   0   5  14 12291.8 672.296   1
   0  -5  15 145.059 72.1539   2
   0  -5 -15 110.484 83.6836   4
   0  -5  15-35.7482 128.308   1
   0  -5 -15 16.0967 148.023   3
   0   5 -15 187.431 102.394   3
   0   5  15 87.1601 139.496   1
   0   5 -16 1492.84 210.134   3
   0  -5 -16 1877.25 166.611   4
   0  -5 -16 1603.00 306.773   3
   0   5  16 1490.14 271.063   1
   0  -5  16 1875.53 270.802   1
   0   5 -17 1796.97 235.846   3
   0  -5 -17 1723.38 329.042   3
   0   5  17 1798.39 303.269   1
   0  -5  17 2114.58 300.246   1
   0   5 -18 35.1116 115.854   3
   0  -5  18 164.687 168.254   1
   0   5  18-7.40590 163.518   1
   0  -5 -18-92.8487 176.006   3
   0  -5  19 9241.59 630.745   1
   0   5  19 8434.76 667.647   1
   0  -5 -19 8394.05 709.450   3
   0  -5  20 2844.53 368.661   1
   0   5  20 2255.06 366.994   1
   0  -5 -20 2176.62 382.201   3
   0  -5  21 460.262 182.892   1
   0  -5 -21 473.758 254.006   3
   0   5  21 1011.09 282.318   1
   0   6   0 239893. 3803.31   5
   0  -6   0 240041. 3822.92   3
   0   6   0 240837. 3825.59   3
   0   6   0 241461. 3706.59   1
   0  -6   0 235508. 3809.25   5
   0  -6   1 29133.1 725.399   5
   0   6  -1 28988.1 713.651   5
   0  -6   1 29840.4 687.287   3
   0   6   1 29627.1 748.162   3
   0  -6  -1 29300.6 750.942   3
   0   6  -1 28763.2 684.718   3
   0   6  -1 29632.7 648.677   1
   0  -6  -1 29012.8 717.084   5
   0   6   1 28894.2 701.349   5
   0   6  -2 14061.6 406.086   1
   0  -6  -2 12936.3 458.157   5
   0   6   2 13259.2 439.601   5
   0  -6   2 13059.0 450.648   5
   0   6  -2 13756.4 447.706   5
   0   6  -2 13903.9 404.425   3
   0  -6   2 12972.1 381.083   3
   0  -6  -2 13554.1 488.587   3
   0   6   2 13065.2 479.669   3
   0   6  -3 105068. 1892.04   5
   0  -6   3 104472. 1898.54   5
   0  -6   3 104278. 1711.80   3
   0   6   3 104501. 1905.86   5
   0  -6  -3 105502. 1989.72   3
   0   6  -3 101649. 1749.58   3
   0   6  -3 101931. 1797.32   1
   0   6  -4 2869.53 221.384   5
   0  -6   4 3074.53 222.575   5
   0   6   4 2859.29 225.018   5
   0  -6   4 3160.17 276.708   4
   0  -6  -4 2794.87 236.503   3
   0   6  -4 2837.35 154.547   3
   0   6  -4 3145.56 195.971   1
   0  -6   5 30807.8 832.312   5
   0   6  -5 30472.1 827.270   5
   0   6   5 29704.6 863.166   5
   0  -6   5 30417.5 910.650   4
   0   6  -5 31518.7 772.117   1
   0  -6  -5 28948.8 885.306   3
   0   6  -5 29456.5 625.601   3
   0   6  -5 31570.0 625.054   2
   0   6  -6 54155.0 957.876   2
   0   6  -6 55128.8 1188.98   1
   0  -6   6 53640.4 1318.01   4
   0   6  -6 53779.8 989.750   3
   0  -6  -6 53854.1 1347.09   3
   0   6  -6 55162.4 1260.92   5
   0  -6   6 55823.1 1268.52   5
   0  -6   7 41802.2 1114.26   4
   0   6  -7 41889.8 819.521   3
   0   6  -7 41853.0 1038.59   1
   0  -6  -7 42042.7 1172.19   3
   0   6  -7 43506.6 791.066   2
   0   6  -8 10983.3 483.028   1
   0  -6   8 10014.3 492.903   5
   0   6  -8 10362.3 318.488   3
   0  -6   8 9864.89 475.692   4
   0  -6  -8 10263.8 547.704   3
   0   6   8 9763.60 502.939   2
   0   6  -8 10301.6 299.909   2
   0  -6   9 364.738 126.199   5
   0  -6   9 619.158 136.624   1
   0  -6   9 573.956 130.621   4
   0  -6  -9 581.881 160.787   3
   0   6   9 552.992 140.229   2
   0   6  -9 395.590 72.0305   2
   0   6   9 626.314 160.876   1
   0   6  -9 92.1457 76.8422   1
   0   6  10 6595.74 441.238   1
   0   6 -10 6587.25 418.584   1
   0  -6  10 6235.24 360.339   4
   0  -6  10 7300.28 451.521   5
   0   6 -10 6813.62 257.083   2
   0   6  10 6643.32 438.245   2
   0  -6 -10 7198.02 494.122   3
   0  -6  10 6860.65 381.696   1
   0  -6  11 1578.74 182.691   4
   0   6 -11 1688.42 136.368   2
   0   6  11 1150.77 197.505   2
   0  -6 -11 1567.86 259.868   3
   0   6  11 1610.45 240.620   1
   0  -6  11 1446.21 120.215   2
   0  -6  11 1469.81 189.214   1
   0  -6  12 12594.0 567.075   1
   0   6 -12 12186.3 468.115   3
   0   6 -12 11788.3 393.650   2
   0  -6 -12 11786.6 690.741   3
   0   6  12 11182.3 615.230   1
   0  -6  12 11497.2 389.586   2
   0  -6  13 48988.9 1320.84   1
   0   6 -13 50412.8 1174.84   3
   0  -6 -13 51014.4 1589.34   3
   0   6  13 47493.8 1452.47   1
   0  -6  13 49274.0 1033.91   2
   0  -6  14 1260.74 210.741   1
   0   6 -14 1135.35 161.858   3
   0  -6 -14 1523.32 283.140   3
   0   6  14 1151.32 242.276   1
   0  -6  14 1080.30 125.158   2
   0  -6  15 5712.44 428.316   1
   0  -6  15 5267.86 276.544   2
   0   6 -15 5669.42 359.995   3
   0  -6 -15 5228.37 350.010   4
   0  -6 -15 5500.76 519.944   3
   0   6  15 5609.35 485.802   1
   0   6 -16 78.8249 106.362   3
   0  -6 -16-27.3306 71.6818   4
   0  -6 -16 68.8061 156.728   3
   0   6  16-83.1062 181.960   1
   0  -6  16-60.2283 115.226   1
   0   6 -17 323.763 118.514   3
   0  -6  17-18.7119 150.574   1
   0   6  17 234.034 183.601   1
   0  -6 -17 83.9922 164.065   3
   0  -6  18-41.6874 171.745   1
   0   6  18 457.680 229.619   1
   0  -6 -18 90.4673 176.076   3
   0  -6  19 3430.48 390.863   1
   0   6  19 3396.45 433.287   1
   0  -6 -19 3419.50 465.111   3
   0  -6  20 735.956 242.894   1
   0  -6 -20 443.462 227.821   3
   0   6  20 550.144 246.260   1
   0  -7   0 1016.18 143.476   5
   0   7   0 1717.11 182.001   3
   0  -7   0 2234.07 208.026   3
   0   7   0 1350.07 162.525   5
   0   7  -1 24237.3 596.864   1
   0   7   1 23814.2 649.600   5
   0  -7  -1 23604.8 665.221   5
   0   7   1 24415.3 694.704   3
   0   7  -1 23859.6 635.219   3
   0  -7   1 23677.7 632.882   3
   0  -7  -1 23872.3 694.059   3
   0  -7   1 22889.1 665.069   5
   0   7  -1 23421.2 657.360   5
   0   7  -2 106275. 1921.02   5
   0  -7   2 103702. 1930.78   5
   0   7  -2 101140. 1809.15   1
   0  -7   2 110059. 1821.18   1
   0   7   2 104245. 1902.06   5
   0  -7  -2 98638.2 1923.59   5
   0   7  -2 100820. 1820.47   3
   0  -7   2 102763. 1805.87   3
   0  -7  -2 103519. 1987.11   3
   0   7   2 105420. 1995.36   3
   0  -7   3 270.588 82.1637   5
   0   7  -3 98.1226 79.4506   5
   0   7   3 503.327 114.012   5
   0  -7   3 290.673 78.6122   1
   0   7  -3 399.575 83.0715   1
   0  -7   3 301.341 68.3320   3
   0   7  -3 247.566 68.1547   3
   0  -7  -3 236.467 106.355   3
   0   7   3 376.266 99.5968   3
   0   7   4 4789.82 303.082   5
   0   7  -4 5072.00 298.929   5
   0  -7   4 4975.67 297.399   5
   0  -7   4 4379.80 351.356   4
   0  -7   4 4989.49 206.814   3
   0   7  -4 4709.26 221.375   3
   0  -7  -4 4789.00 326.992   3
   0  -7   4 4897.37 258.942   1
   0   7  -4 5222.93 268.313   1
   0   7  -5 2697.78 200.414   1
   0  -7   5 3235.34 213.099   1
   0   7  -5 2876.49 236.468   5
   0  -7   5 2566.23 224.514   5
   0   7   5 2664.66 238.365   5
   0  -7   5 2720.20 277.481   4
   0   7  -5 2736.48 162.489   3
   0  -7  -5 2772.55 266.488   3
   0   7  -5 3011.55 167.405   2
   0   7  -6 5264.96 337.975   5
   0   7   6 5099.24 362.241   5
   0  -7   6 4757.35 351.715   4
   0   7  -6 5747.84 311.024   1
   0   7  -6 5271.86 220.708   3
   0  -7  -6 5522.78 380.442   3
   0   7  -6 5699.36 216.632   2
   0   7  -7 1663.80 122.302   3
   0  -7   7 1537.05 207.125   4
   0  -7   7 1737.16 181.976   1
   0   7  -7 1815.53 189.067   1
   0  -7  -7 1723.96 236.361   3
   0   7  -7 1533.35 106.691   2
   0   7  -8 10781.7 491.476   1
   0  -7   8 10949.8 535.984   5
   0   7  -8 11214.0 310.369   2
   0   7  -8 10511.4 330.735   3
   0  -7   8 10292.3 522.798   4
   0   7   8 10765.4 546.649   2
   0  -7  -8 11365.1 593.637   3
   0  -7   8 10822.1 456.986   1
   0   7  -9 20114.3 734.736   1
   0  -7   9 19913.9 769.332   5
   0  -7   9 19380.8 660.263   1
   0  -7   9 19006.4 730.561   4
   0   7  -9 19951.8 502.926   3
   0  -7  -9 19686.9 837.878   3
   0   7   9 20837.9 804.099   2
   0   7  -9 20145.8 469.717   2
   0   7 -10 17006.6 437.701   2
   0  -7  10 16776.5 667.357   4
   0  -7  10 18896.0 659.032   1
   0   7 -10 17407.0 478.005   3
   0  -7 -10 17874.1 819.397   3
   0   7  10 18333.0 762.977   1
   0   7 -11 6020.26 238.567   2
   0  -7  11 5034.73 354.659   4
   0   7 -11 5357.02 250.357   3
   0  -7 -11 5776.18 484.615   3
   0   7  11 5916.96 446.752   1
   0  -7  11 6100.59 380.605   1
   0   7 -12 3637.35 195.387   2
   0  -7 -12 3685.74 389.630   3
   0   7  12 3165.72 343.565   1
   0  -7  12 3899.48 324.869   1
   0   7 -13 12307.9 472.960   3
   0  -7 -13 11526.8 729.093   3
   0   7  13 12396.8 691.703   1
   0  -7  13 12707.5 603.212   1
   0   7 -14 1671.38 186.704   3
   0  -7  14 1892.71 258.370   1
   0  -7 -14 2181.12 347.987   3
   0   7  14 1497.58 255.689   1
   0   7 -15 6575.63 371.434   3
   0  -7 -15 6493.53 434.566   4
   0  -7  15 7768.59 506.858   1
   0  -7 -15 6470.99 574.742   3
   0   7  15 7665.24 572.282   1
   0   7 -16 1076.52 165.552   3
   0  -7 -16 919.351 176.376   4
   0  -7 -16 995.129 267.902   3
   0   7  16 879.241 239.860   1
   0  -7  16 1123.21 222.874   1
   0   7 -17 1060.40 178.407   3
   0  -7  17 1527.52 261.241   1
   0   7  17 1223.65 277.360   1
   0  -7 -17 1035.33 289.726   3
   0  -7  18 467.750 184.368   1
   0   7  18 379.167 173.280   1
   0  -7 -18 376.894 189.604   3
   0  -7  19 157.171 142.354   1
   0   7  19-45.0976 170.127   1
   0  -7 -19 149.767 223.786   3
   0  -7  20 3713.96 426.570   1
   0  -7 -20 3370.28 502.251   3
   0   7  20 3868.48 494.817   1
   0   8   0 129804. 2288.67   5
   0   8   0 126323. 2308.77   3
   0  -8   0 126583. 2299.55   3
   0   8   0 127350. 2169.94   1
   0  -8   0 124153. 2296.09   5
   0   8  -1 11025.9 440.311   5
   0   8   1 11021.7 439.081   5
   0  -8  -1 11044.7 469.834   3
   0   8  -1 10675.3 422.846   3
   0   8   1 11079.7 465.009   3
   0  -8   1 10564.2 413.593   3
   0   8  -1 10952.8 384.638   1
   0  -8   1 10636.4 448.992   5
   0  -8  -1 10447.1 439.943   5
   0   8  -2 57929.9 1177.68   1
   0  -8  -2 56345.0 1288.56   5
   0   8   2 57111.2 1250.96   5
   0  -8   2 59266.8 1294.31   5
   0   8  -2 60471.0 1285.02   5
   0  -8   2 59751.1 1187.49   3
   0   8  -2 55899.7 1186.92   3
   0  -8  -2 59063.4 1346.73   3
   0   8   2 56677.8 1321.39   3
   0  -8   3 10444.9 384.878   1
   0   8  -3 9887.48 381.615   1
   0   8   3 10081.0 430.320   5
   0  -8  -3 9844.30 459.706   5
   0   8  -3 10334.4 441.557   5
   0  -8   3 10082.7 447.933   5
   0  -8   3 10055.8 353.528   3
   0  -8  -3 9474.34 475.475   3
   0   8  -3 9645.22 366.781   3
   0   8   3 9727.02 468.584   3
   0  -8   4 1723.56 192.472   5
   0   8  -4 1924.09 201.794   5
   0  -8   4 2129.89 148.441   3
   0  -8   4 2006.88 260.820   4
   0   8   4 2167.30 208.082   5
   0  -8  -4 2451.48 257.032   3
   0   8  -4 2080.92 162.122   3
   0  -8   4 2138.72 182.935   1
   0   8  -4 2224.71 179.319   1
   0   8  -5 5071.92 328.203   5
   0   8   5 4549.06 321.860   5
   0  -8   5 5074.75 402.840   4
   0   8  -5 4906.85 234.009   3
   0  -8  -5 5231.33 377.883   3
   0  -8   5 4813.46 278.069   1
   0   8  -5 4688.03 278.930   1
   0   8  -6 17574.5 656.079   5
   0   8   6 18687.6 697.514   5
   0   8  -6 18849.0 475.544   2
   0  -8   6 17413.8 753.689   4
   0  -8  -6 17228.2 723.391   3
   0   8  -6 16972.9 478.895   3
   0  -8   6 17811.8 577.771   1
   0   8  -6 17527.3 598.081   1
   0   8  -7 4782.24 342.041   5
   0  -8   7 4288.54 327.962   5
   0   8   7 4396.97 353.819   5
   0   8  -7 4426.54 195.694   2
   0  -8   7 4060.44 343.754   4
   0  -8  -7 4181.84 364.943   3
   0   8  -7 4164.50 207.024   3
   0  -8   7 4272.04 278.461   1
   0   8  -7 4472.33 300.492   1
   0   8  -8 18467.6 673.562   1
   0  -8   8 18060.9 621.831   1
   0  -8   8 18610.9 732.580   5
   0   8   8 17691.6 766.687   5
   0  -8   8 16843.5 738.405   4
   0   8   8 17362.7 738.346   2
   0   8   8 17588.0 776.796   3
   0  -8  -8 17764.6 782.992   3
   0   8  -8 17404.3 467.276   3
   0   8  -8 17198.7 426.814   2
   0   8  -9 4957.41 200.591   2
   0  -8   9 4625.31 367.751   4
   0   8  -9 4925.25 226.172   3
   0  -8   9 4990.96 323.612   1
   0  -8  -9 4853.99 416.570   3
   0  -8   9 4978.93 384.801   5
   0  -8  10 3837.20 298.812   1
   0  -8  10 3509.76 333.785   4
   0   8 -10 3665.04 198.474   3
   0  -8 -10 3351.86 367.669   3
   0   8 -10 3957.29 178.073   2
   0   8 -11 8180.36 272.299   2
   0  -8  11 7632.95 462.422   4
   0  -8  11 8241.86 452.847   1
   0   8 -11 7767.07 304.173   3
   0  -8 -11 8790.23 592.030   3
   0   8  11 7634.98 506.910   1
   0   8 -12 30995.3 652.268   2
   0  -8  12 30396.1 972.767   4
   0   8 -12 28899.7 706.593   3
   0  -8  12 30235.2 958.925   1
   0  -8 -12 30899.8 1194.09   3
   0   8  12 29942.7 1101.01   1
   0   8 -13 430.371 102.312   3
   0   8 -13 423.363 86.3274   3
   0  -8  13 389.955 145.492   1
   0  -8 -13 417.530 204.988   3
   0   8  13 279.126 151.052   1
   0   8 -14 2686.47 213.200   3
   0   8 -14 2980.01 201.172   3
   0  -8  14 2768.12 307.011   1
   0  -8 -14 3183.55 417.403   3
   0   8  14 2149.50 310.724   1
   0   8 -15 4802.92 298.032   3
   0  -8 -15 5009.32 416.641   4
   0  -8  15 4665.16 393.117   1
   0  -8 -15 4646.32 510.944   3
   0   8  15 3994.20 429.300   1
   0   8 -16 1305.03 167.309   3
   0  -8  16 1040.29 221.133   1
   0  -8 -16 1090.26 294.692   3
   0   8  16 1115.00 258.857   1
   0  -8 -16 1361.30 230.661   4
   0  -8  17 4543.56 424.727   1
   0   8  17 3569.01 442.135   1
   0  -8 -17 4273.71 514.556   3
   0  -8  18 501.416 185.934   1
   0   8  18 517.465 227.268   1
   0  -8 -18 257.028 229.842   3
   0  -8  19-113.656 173.643   1
   0   8  19 321.048 224.922   1
   0  -8 -19-77.7517 203.355   3
   0  -8  20 4463.37 463.372   1
   0  -8 -20 3846.55 565.339   3
   0   8  20 3974.77 493.083   1
   0   9   0 8.34791 63.1015   1
   0   9   0 140.174 101.979   5
   0  -9   0 95.5701 77.1507   3
   0   9   0 37.2962 73.6641   3
   0  -9   0 40.5158 68.9665   5
   0   9   1 11340.0 466.163   5
   0   9  -1 11645.1 473.693   5
   0  -9  -1 11549.7 503.360   3
   0   9  -1 10932.7 452.662   3
   0  -9   1 11095.9 451.299   3
   0   9   1 10763.4 483.697   3
   0   9  -1 10662.3 403.830   1
   0  -9  -1 10867.7 470.531   5
   0  -9   1 10915.8 476.501   5
   0   9  -2 2656.76 199.311   1
   0  -9  -2 2816.32 238.657   5
   0   9   2 3010.65 242.036   5
   0  -9   2 2896.29 243.643   5
   0   9  -2 2988.36 244.092   5
   0  -9   2 3272.61 222.018   3
   0   9  -2 2775.31 211.091   3
   0  -9  -2 2698.88 255.270   3
   0   9   2 2684.58 251.535   3
   0  -9  -3 8512.87 446.566   5
   0   9   3 9362.58 433.646   5
   0   9  -3 8764.12 426.903   5
   0  -9   3 9235.63 578.510   4
   0   9  -3 8723.09 366.332   3
   0  -9  -3 9188.48 478.758   3
   0  -9   3 8733.67 350.852   3
   0   9  -3 9150.52 385.174   1
   0  -9   3 9509.47 378.244   1
   0   9   4 3918.63 293.942   5
   0   9  -4 4346.91 308.484   5
   0  -9   4 4072.31 388.966   4
   0  -9   4 3549.25 204.566   3
   0   9  -4 4021.63 239.658   3
   0  -9  -4 3986.07 338.044   3
   0  -9   4 3847.11 245.715   1
   0   9  -4 4005.92 256.472   1
   0  -9   5 8106.12 376.256   1
   0   9  -5 7872.21 378.701   1
   0   9  -5 7565.02 415.488   5
   0   9   5 7792.22 430.741   5
   0  -9   5 8163.30 295.240   3
   0  -9   5 7941.30 524.269   4
   0   9  -5 7614.65 320.019   3
   0  -9  -5 8240.14 479.478   3
   0   9   5 8524.44 492.218   3
   0   9  -6 34235.3 945.740   1
   0  -9   6 35220.5 931.625   1
   0   9  -6 38428.7 1072.28   5
   0  -9   6 36945.8 1065.54   5
   0   9   6 37253.7 1083.48   5
   0   9  -6 37983.8 820.767   2
   0  -9   6 37822.2 1224.32   4
   0   9  -6 37146.5 824.465   3
   0  -9  -6 38399.8 1177.50   3
   0   9   6 37171.7 1153.72   3
   0  -9   7 4668.61 306.552   1
   0   9  -7 4998.65 327.497   1
   0   9  -7 5140.23 367.761   5
   0  -9   7 4969.83 360.157   5
   0   9   7 4506.67 363.747   5
   0   9  -7 5050.15 228.209   2
   0  -9   7 5386.34 427.300   4
   0   9  -7 5057.35 243.678   3
   0  -9  -7 5040.84 413.357   3
   0   9   7 5216.08 410.975   3
   0   9   7 4864.56 383.322   2
   0  -9   8 6615.83 373.457   1
   0  -9   8 5940.59 411.198   5
   0   9   8 5909.98 438.128   5
   0   9  -8 5881.60 237.159   2
   0  -9   8 6049.28 457.040   4
   0  -9  -8 6727.30 482.203   3
   0   9  -8 6123.90 261.789   3
   0   9  -8 6700.98 398.973   1
   0   9   9 13487.7 699.229   5
   0   9  -9 14005.3 374.081   2
   0  -9   9 12653.4 665.499   4
   0   9  -9 13279.7 414.341   3
   0  -9  -9 13167.6 721.564   3
   0  -9   9 14155.7 573.252   1
   0   9  10 6371.71 495.161   5
   0  -9  10 5504.00 369.843   1
   0  -9  10 5993.13 443.716   4
   0  -9 -10 5343.19 475.171   3
   0   9 -10 5364.75 247.365   3
   0   9 -10 5478.12 216.145   2
   0   9 -11 40854.7 773.810   2
   0  -9  11 39623.0 1228.54   4
   0  -9  11 39890.6 1121.88   1
   0   9 -11 38369.8 852.458   3
   0  -9 -11 39187.1 1390.49   3
   0   9  11 39440.3 1290.60   1
   0   9 -12 8678.23 262.039   2
   0  -9  12 8241.66 504.802   4
   0  -9  12 8998.02 497.290   1
   0   9 -12 8683.32 330.303   3
   0  -9 -12 7548.57 608.920   3
   0   9  12 8715.70 579.429   1
   0   9 -13 4.99938 56.2542   3
   0  -9  13 153.139 135.058   1
   0  -9  13-5.21279 105.190   4
   0   9 -13 60.8824 53.4301   3
   0  -9 -13-98.1656 208.894   3
   0   9  13 78.7943 151.840   1
   0  -9  14 19310.2 806.744   1
   0   9 -14 19469.1 582.987   3
   0  -9 -14 17846.3 986.476   3
   0   9  14 18768.7 922.558   1
   0  -9  15 20621.5 865.782   1
   0   9 -15 21598.5 638.023   3
   0  -9 -15 21186.8 934.788   4
   0  -9 -15 20067.6 1075.27   3
   0   9  15 21600.6 1008.48   1
   0  -9 -16 1907.47 275.073   4
   0  -9 -16 1732.45 365.008   3
   0  -9  16 1706.11 268.849   1
   0   9  16 1814.81 322.516   1
   0  -9 -17 1921.88 391.395   3
   0  -9  17 1349.39 260.292   1
   0   9  17 2268.81 374.107   1
   0  -9 -18 520.500 271.411   3
   0  -9  18 485.787 191.416   1
   0   9  18 36.3387 170.724   1
   0  -9 -19 2133.75 443.054   3
   0  -9  19 2545.77 349.815   1
   0   9  19 2233.80 391.562   1
   0  10   0 129117. 2436.95   3
   0 -10   0 126979. 2431.15   3
   0  10   0 125381. 2400.15   5
   0  10   0 129620. 2273.15   1
   0  10  -1 69569.5 1511.76   5
   0  10   1 67430.4 1501.16   5
   0 -10  -1 68345.7 1560.54   3
   0 -10   1 68376.0 1477.42   3
   0  10  -1 67480.8 1483.63   3
   0  10   1 67606.8 1551.00   3
   0  10   1 70959.1 1396.81   1
   0  10  -1 68752.0 1399.33   1
   0  10  -2 78137.1 1547.41   1
   0  10  -2 75896.3 1589.26   3
   0 -10   2 77846.0 1568.81   3
   0 -10  -2 77944.2 1753.34   3
   0  10  -2 76380.7 1663.70   5
   0  10   2 78882.7 1654.00   5
   0  10   3 16569.3 614.003   5
   0  10  -3 15733.1 544.870   1
   0 -10   3 15420.1 787.228   4
   0  10  -3 15373.7 539.243   3
   0 -10   3 16109.0 529.696   3
   0 -10  -3 15712.8 673.489   3
   0  10  -3 16443.6 622.782   5
   0  10  -4 1802.53 214.123   5
   0  10   4 2012.61 227.975   5
   0  10  -4 2104.34 196.160   1
   0 -10   4 1966.55 194.854   1
   0 -10   4 1477.23 265.988   4
   0 -10   4 1934.58 163.107   3
   0  10  -4 1796.20 169.360   3
   0 -10  -4 1655.28 234.336   3
   0  10   4 2000.13 238.040   3
   0 -10   5 312.615 117.827   5
   0  10  -5 639.113 157.251   5
   0  10   5 602.570 157.493   5
   0 -10   5 529.657 126.345   1
   0  10  -5 223.833 79.0183   1
   0 -10   5 680.851 197.560   4
   0 -10   5 586.510 93.5205   3
   0  10  -5 479.267 99.9930   3
   0 -10  -5 664.250 168.994   3
   0  10   5 492.197 140.105   2
   0  10   5 624.157 150.902   3
   0  10  -6 951.924 121.078   2
   0  10  -6 1119.39 158.931   1
   0 -10   6 1120.52 161.937   1
   0 -10   6 1331.93 194.552   5
   0  10  -6 1205.14 185.074   5
   0  10   6 1246.71 202.535   5
   0 -10   6 924.916 225.035   4
   0 -10  -6 1190.24 220.291   3
   0  10  -6 912.138 116.828   3
   0  10   6 913.933 175.832   2
   0  10   6 834.760 171.720   3
   0 -10   7 23215.0 856.460   5
   0  10  -7 23274.5 842.599   5
   0  10   7 23483.2 866.725   5
   0  10  -7 23077.6 592.321   2
   0 -10   7 22284.1 952.459   4
   0  10  -7 21800.2 608.899   3
   0 -10  -7 23762.6 953.739   3
   0 -10   7 24389.9 753.073   1
   0  10  -7 22966.1 769.419   1
   0  10  -8 9180.55 524.883   5
   0  10   8 8015.64 515.396   5
   0  10  -8 7947.18 292.353   2
   0 -10   8 7304.07 530.872   4
   0 -10  -8 8663.28 572.640   3
   0  10  -8 7457.03 310.927   3
   0 -10   8 7606.70 419.209   1
   0  10   9 1713.37 256.442   5
   0  10  -9 1275.67 109.261   2
   0 -10   9 1319.42 246.006   4
   0 -10  -9 1551.10 272.289   3
   0  10  -9 1359.45 125.221   3
   0 -10   9 1386.14 196.282   1
   0  10  10 6552.60 517.345   5
   0  10 -10 7486.60 254.796   2
   0 -10  10 6601.15 505.724   4
   0  10 -10 6593.93 280.622   3
   0 -10 -10 6529.85 536.262   3
   0 -10  10 8014.52 450.608   1
   0  10  11 1103.17 255.920   5
   0 -10  11 740.164 176.290   1
   0 -10  11 797.704 200.619   4
   0  10 -11 577.226 85.3107   3
   0 -10 -11 716.748 213.065   3
   0  10 -11 854.144 80.3128   2
   0  10 -12 11741.2 291.920   2
   0 -10  12 11579.1 588.724   1
   0  10  12 11771.0 741.999   5
   0 -10  12 11380.5 640.436   4
   0 -10 -12 11878.9 770.854   3
   0  10 -12 11576.2 385.728   3
   0  10  12 11628.8 694.702   1
   0  10 -13 16718.1 488.087   3
   0 -10  13 16578.1 726.178   1
   0  10  13 16345.7 909.279   5
   0 -10  13 15521.4 749.858   4
   0  10 -13 15267.1 461.280   3
   0 -10 -13 16251.8 922.776   3
   0  10  13 16942.6 871.873   1
   0  10 -14 856.465 110.717   3
   0 -10  14 960.772 197.867   4
   0 -10  14 425.203 185.786   1
   0 -10 -14 869.833 254.050   3
   0  10  14 1050.37 251.220   1
   0 -10 -15 125.648 151.427   4
   0 -10  15-302.842 178.460   1
   0 -10 -15-144.656 198.572   3
   0  10  15 165.632 183.747   1
   0 -10 -16 446.090 179.702   4
   0 -10 -16 724.760 257.516   3
   0  10  16 394.081 235.778   1
   0 -10  16 832.845 213.484   1
   0 -10 -17 662.184 271.200   3
   0  10  17 378.772 221.719   1
   0 -10  17 219.990 150.315   1
   0 -10 -18 469.512 193.946   3
   0  10  18 165.622 188.450   1
   0 -10  18 568.619 200.545   1
   0 -10 -19 3244.85 498.167   3
   0  10  19 2894.48 434.086   1
   0 -10  19 2829.23 367.734   1
   0  11   0-0.86376 88.2723   5
   0  11   0-32.1045 61.8799   1
   0 -11   0 108.253 112.004   3
   0  11  -1 2872.93 266.206   5
   0  11   1 3502.32 284.860   5
   0  11   1 2896.25 222.218   1
   0  11  -1 3098.64 233.861   1
   0 -11   1 3378.58 268.823   3
   0 -11  -1 3316.96 289.747   3
   0  11  -1 2705.71 248.908   3
   0  11   2 6704.80 397.523   5
   0  11  -2 6785.64 403.259   5
   0  11  -2 6451.28 363.800   3
   0 -11  -2 6719.54 433.671   3
   0 -11   2 6677.12 360.670   3
   0  11  -2 6340.26 340.651   1
   0  11  -3 1347.77 166.434   1
   0 -11   3 1418.96 212.005   5
   0  11   3 1238.85 194.290   5
   0  11  -3 1674.05 220.510   5
   0 -11   3 1429.52 296.155   4
   0  11  -3 1505.25 180.799   3
   0 -11   3 1282.37 158.437   3
   0 -11  -3 1096.91 217.718   3
   0  11   3 1414.83 210.126   3
   0 -11   4 9671.34 430.587   1
   0  11  -4 9704.72 439.951   1
   0  11   4 9873.64 502.444   5
   0  11  -4 9358.64 494.912   5
   0 -11   4 9747.10 511.494   5
   0 -11   4 9004.31 629.628   4
   0 -11   4 8785.81 375.788   3
   0 -11  -4 9244.93 548.757   3
   0  11  -4 9416.82 414.098   3
   0  11   4 9442.76 542.897   3
   0  11   4 10749.9 564.467   2
   0 -11   5 9716.12 442.680   1
   0  11  -5 9799.97 454.840   1
   0  11   5 9874.25 513.333   5
   0 -11   5 9992.03 527.165   5
   0  11  -5 10259.3 527.424   5
   0 -11   5 10308.3 670.412   4
   0 -11   5 9971.02 376.293   3
   0 -11  -5 9220.65 562.612   3
   0  11  -5 9463.14 402.508   3
   0  11   5 10122.7 564.105   2
   0  11   5 9361.76 561.685   3
   0 -11   6 23414.6 858.077   5
   0  11  -6 22150.4 830.703   5
   0  11   6 22126.7 819.615   5
   0 -11   6 22386.7 1005.61   4
   0  11  -6 21909.7 640.061   3
   0 -11  -6 22034.0 906.296   3
   0 -11   6 23224.4 739.498   1
   0  11  -6 22625.7 752.167   1
   0  11  -7 16802.8 733.194   5
   0  11   7 16362.7 727.616   5
   0  11  -7 16487.7 504.425   2
   0 -11   7 14950.3 817.161   4
   0  11  -7 15412.0 511.609   3
   0 -11  -7 17291.8 838.817   3
   0 -11   7 15859.9 625.181   1
   0  11  -8 3621.12 354.082   5
   0  11   8 3715.27 362.467   5
   0  11  -8 3504.76 204.206   2
   0 -11   8 3880.02 420.529   4
   0  11  -8 3488.21 218.455   3
   0 -11  -8 3950.47 402.424   3
   0 -11   8 3384.84 288.851   1
   0  11   9 19167.5 864.368   5
   0  11  -9 19586.9 497.902   2
   0 -11   9 20116.4 938.123   4
   0 -11  -9 19176.1 927.751   3
   0  11  -9 18927.2 543.732   3
   0 -11   9 19674.8 721.445   1
   0  11  10 33.1976 150.880   5
   0  11 -10 82.7964 42.9575   2
   0 -11  10 105.635 141.089   4
   0  11 -10 24.7439 53.3468   3
   0 -11 -10 242.244 160.575   3
   0 -11  10 8.63278 127.793   1
   0  11  11 445.528 193.533   5
   0 -11  11 332.510 166.154   1
   0 -11  11 262.908 155.096   4
   0 -11 -11 639.179 243.781   3
   0  11 -11 378.741 81.9115   3
   0  11 -11 268.205 57.9595   2
   0  11 -12 2692.00 107.280   2
   0  11  12 2728.05 373.879   5
   0 -11  12 2696.32 305.960   1
   0 -11  12 1713.35 266.650   4
   0 -11 -12 2804.66 402.430   3
   0  11 -12 2914.10 172.729   3
   0  11  12 2442.63 342.118   1
   0  11 -13 3249.98 182.386   3
   0  11  13 3419.15 431.981   5
   0 -11  13 3916.47 365.772   1
   0 -11  13 3448.40 369.767   4
   0 -11 -13 3493.90 447.496   3
   0  11  13 3242.33 399.337   1
   0  11  14 3194.92 424.145   5
   0 -11  14 2762.71 329.044   4
   0 -11  14 3746.85 371.404   1
   0 -11 -14 3560.16 429.528   4
   0 -11 -14 3221.56 459.424   3
   0  11  14 3808.47 432.896   1
   0  11  15 2156.65 389.009   5
   0 -11  15 2598.16 318.627   1
   0 -11 -15 2470.14 372.350   4
   0 -11 -15 2617.66 420.883   3
   0  11  15 2452.75 373.315   1
   0  11  16 5955.18 612.939   5
   0 -11  16 7399.62 539.063   1
   0 -11 -16 7173.02 587.047   4
   0 -11 -16 6489.21 681.505   3
   0  11  16 7353.70 627.891   1
   0 -11  17 853.422 220.193   1
   0  11  17 799.661 284.974   5
   0 -11 -17 1029.48 330.219   3
   0  11  17 1097.27 292.082   1
   0 -11  18 19045.5 929.305   1
   0  11  18 19451.5 1177.57   5
   0 -11 -18 18394.9 1172.43   3
   0  11  18 19157.9 1078.62   1
   0 -12   0 558.308 141.476   5
   0 -12   0 557.547 148.560   3
   0  12   0 495.515 134.944   5
   0  12   0 664.302 133.115   1
   0 -12  -1 175.680 113.851   5
   0 -12   1 24.4894 74.7316   5
   0  12   1 142.327 80.8522   1
   0  12  -1 57.1168 73.4631   1
   0 -12  -1-106.119 112.641   3
   0 -12   1 146.178 106.267   3
   0  12  -1 69.6923 98.1405   5
   0  12   1-54.2869 110.074   5
   0  12  -2 8966.92 481.178   5
   0  12   2 8692.52 479.961   5
   0 -12   2 9990.16 526.568   5
   0 -12  -2 9163.24 511.826   5
   0  12  -2 8805.60 422.545   1
   0 -12   2 9044.63 666.380   4
   0 -12  -2 8319.57 511.435   3
   0  12  -2 9004.21 457.509   3
   0 -12   2 8730.73 435.513   3
   0  12   2 9184.95 521.374   3
   0  12   3 6206.12 411.364   5
   0  12  -3 6968.44 432.335   5
   0 -12   3 5001.74 375.987   5
   0 -12  -3 4855.43 391.321   5
   0  12  -3 5388.66 334.837   1
   0 -12   3 6366.08 565.048   4
   0 -12  -3 5948.57 446.850   3
   0  12  -3 5501.64 345.351   3
   0 -12   3 6293.48 347.432   3
   0  12   3 5806.55 425.514   3
   0  12  -4 210.232 141.410   5
   0  12   4 32.2304 109.508   5
   0 -12   4 40.5514 98.0147   5
   0  12  -4 53.3297 89.8341   1
   0 -12   4 73.1643 152.829   4
   0 -12   4 27.6629 66.5853   3
   0 -12  -4 100.681 131.331   3
   0  12  -4 28.2221 67.3301   3
   0  12   4-72.5971 102.284   3
   0  12   5 7512.55 459.797   5
   0  12  -5 7367.35 463.226   5
   0 -12   5 7277.48 463.178   5
   0 -12   5 7129.97 337.087   3
   0 -12   5 7429.54 604.191   4
   0 -12  -5 6797.92 494.589   3
   0  12  -5 7884.83 381.371   3
   0 -12   5 7577.96 397.646   1
   0  12   6 8600.28 517.135   5
   0  12  -6 9291.43 534.483   5
   0 -12   6 10656.4 722.891   4
   0  12  -6 8914.08 399.580   3
   0 -12  -6 10320.1 633.992   3
   0 -12   6 8846.38 449.433   1
   0 -12   7 651.565 147.266   1
   0  12  -7 717.999 176.553   5
   0  12   7 606.849 170.516   5
   0 -12   7 826.503 228.874   4
   0  12  -7 566.022 104.562   3
   0 -12  -7 431.584 179.830   3
   0  12  -7 492.959 104.774   2
   0  12  -8 752.001 200.383   5
   0  12   8 1004.09 225.226   5
   0  12  -8 682.857 107.512   2
   0 -12   8 1063.20 262.839   4
   0 -12  -8 1161.96 277.856   3
   0  12  -8 948.242 125.005   3
   0 -12   8 1173.31 204.011   1
   0  12   9 13558.8 718.751   5
   0  12  -9 12889.2 405.499   2
   0 -12   9 12224.6 770.337   4
   0  12  -9 13503.5 445.976   3
   0 -12  -9 13511.6 788.691   3
   0 -12   9 12800.9 595.820   1
   0  12  10 9281.27 623.565   5
   0  12 -10 9341.47 312.215   2
   0 -12  10 8761.96 646.024   4
   0 -12 -10 9293.96 672.754   3
   0  12 -10 9547.49 351.507   3
   0 -12  10 9946.76 533.881   1
   0  12  11 7563.44 582.549   5
   0 -12  11 8773.01 514.067   1
   0 -12  11 8153.60 617.119   4
   0 -12 -11 8631.87 675.792   3
   0  12 -11 8170.26 308.689   3
   0  12 -11 9043.20 273.145   2
   0 -12  12-18.2749 139.226   4
   0 -12  12 317.200 155.886   1
   0 -12 -12 194.920 186.781   3
   0  12  12 474.040 213.611   5
   0  12  13 3701.00 450.428   5
   0 -12  13 3321.78 358.399   1
   0 -12  13 3250.74 381.039   4
   0 -12 -13 2247.05 383.824   3
   0  12  13 3194.97 409.378   1
   0  12  14 1346.31 301.471   5
   0 -12  14 1201.76 242.692   4
   0 -12  14 1125.36 243.343   1
   0 -12 -14 1277.22 284.366   4
   0 -12 -14 1080.36 284.452   3
   0  12  14 1350.75 301.896   1
   0 -12  15 541.871 183.278   4
   0  12  15 918.019 289.045   5
   0 -12  15 1361.67 250.840   1
   0 -12 -15 901.944 253.121   4
   0 -12 -15 712.479 280.411   3
   0  12  15 844.420 258.185   1
   0  12  16 1490.73 310.422   5
   0 -12  16 1606.61 281.550   1
   0 -12 -16 1113.51 276.684   4
   0 -12 -16 1030.35 294.864   3
   0  12  16 1138.29 290.464   1
   0 -12  17 1378.64 265.317   1
   0  12  17 919.326 251.829   1
   0 -12 -17 1241.39 345.153   3
   0  12  17 542.819 267.557   5
   0 -12  18-266.304 224.271   1
   0  12  18 128.442 222.847   1
   0 -12 -18 177.186 250.973   3
   0  12  18 57.6022 214.332   5
   0  13   0 272.853 136.910   5
   0  13   0-28.5572 81.8635   1
   0 -13   0-77.6331 104.439   5
   0 -13   0-8.07470 114.479   3
   0  13   0 90.8047 90.9704   3
   0  13  -1-71.5503 120.278   5
   0  13   1-14.6567 122.429   5
   0 -13  -1 53.7603 96.2775   5
   0 -13   1-10.0997 80.3890   5
   0  13  -1-27.4201 87.9662   1
   0  13   1 220.939 99.9072   1
   0 -13   1-56.1893 111.887   3
   0 -13  -1-67.5743 111.194   3
   0  13   1 173.088 111.051   3
   0  13   2 1968.42 244.074   5
   0  13  -2 2408.82 276.698   5
   0 -13   2 2581.52 287.940   5
   0 -13  -2 2208.38 258.434   5
   0  13   2 2749.70 237.205   1
   0 -13   2 1948.74 349.789   4
   0 -13  -2 2597.55 304.754   3
   0 -13   2 2652.82 253.104   3
   0  13   2 2150.77 274.835   3
   0  13  -3 22980.3 849.716   5
   0  13   3 22077.6 828.486   5
   0 -13   3 23468.4 1135.61   4
   0 -13   3 23146.5 874.466   5
   0 -13  -3 21821.2 879.666   5
   0 -13   3 22043.8 736.049   3
   0 -13  -3 22584.0 912.557   3
   0  13   3 25011.5 947.660   3
   0 -13   4 6191.35 341.740   3
   0 -13   4 5632.16 546.422   4
   0  13  -4 5607.43 410.777   5
   0  13  -4 6011.85 361.930   3
   0 -13  -4 6163.29 476.777   3
   0  13   4 5682.02 410.711   5
   0 -13   5 18240.5 601.658   3
   0 -13   5 20083.0 1037.81   4
   0  13  -5 19743.1 795.001   5
   0 -13  -5 19023.6 878.777   3
   0  13  -5 19247.5 663.414   3
   0  13   5 18367.6 769.714   5
   0  13   6 21144.1 852.493   5
   0  13  -6 22520.8 884.092   5
   0 -13   6 19835.6 1041.94   4
   0 -13   6 21386.3 622.313   3
   0 -13  -6 23587.1 1002.42   3
   0  13  -6 21087.4 682.777   3
   0 -13   6 22864.8 764.551   1
   0 -13   7 129.773 127.881   1
   0  13  -7 367.536 164.535   5
   0  13   7 418.658 171.346   5
   0 -13   7 469.510 197.433   4
   0 -13  -7 653.040 215.881   3
   0  13  -7 225.668 87.7175   3
   0  13  -7 260.022 86.8205   2
   0  13  -8 13594.9 710.098   5
   0  13   8 13278.8 701.887   5
   0  13  -8 14153.3 484.741   2
   0 -13   8 13918.1 859.105   4
   0 -13  -8 14148.4 808.694   3
   0  13  -8 14174.1 495.544   3
   0 -13   8 14306.6 625.639   1
   0  13  -9 3935.50 398.270   5
   0  13   9 3668.23 385.766   5
   0  13  -9 3817.39 223.256   2
   0 -13   9 3834.13 444.651   4
   0  13  -9 3949.09 240.004   3
   0 -13  -9 3842.78 444.499   3
   0 -13   9 3675.56 334.707   1
   0  13  10 1952.85 293.448   5
   0  13 -10 1958.89 141.546   2
   0 -13  10 2197.03 347.707   4
   0 -13 -10 1721.21 338.923   3
   0  13 -10 1990.14 157.093   3
   0 -13  10 1569.89 241.244   1
   0  13  11 33.0291 167.186   5
   0  13 -11 123.054 44.1264   2
   0 -13  11 121.472 140.601   4
   0 -13 -11-177.863 223.170   3
   0 -13  11 113.003 159.040   1
   0 -13  12 403.961 180.344   4
   0 -13  12 325.673 157.806   1
   0 -13 -12-77.9744 223.633   3
   0  13  12 69.9051 180.973   5
   0 -13  13 5262.70 502.726   4
   0  13  13 4113.06 465.310   5
   0 -13  13 4000.00 385.786   1
   0 -13 -13 3807.35 486.496   4
   0 -13 -13 4490.27 546.017   3
   0  13  13 4521.51 482.743   1
   0  13  14 174.264 186.262   5
   0 -13  14 227.290 191.330   1
   0 -13 -14 83.9603 162.468   4
   0 -13  14 552.399 208.731   4
   0  13  14 370.815 212.873   1
   0  13  15-74.2030 162.248   5
   0 -13  15 123.351 121.441   4
   0 -13  15 100.237 154.203   1
   0 -13 -15 71.4556 194.120   4
   0 -13 -15 83.1906 189.429   3
   0  13  15 219.182 216.675   1
   0  13  16 467.949 221.556   5
   0 -13  16 415.062 156.018   1
   0 -13 -16 383.807 217.069   4
   0 -13 -16 408.904 265.408   3
   0  13  16 932.993 305.725   1
   0 -13  17 3902.29 430.786   1
   0 -13 -17 4353.49 590.647   3
   0  13  17 4002.43 497.112   1
   0  13  17 3429.71 512.601   5
   0  14   0 182.850 116.593   5
   0 -14   0 245.047 113.997   5
   0 -14   0 357.753 159.560   3
   0  14   0 36.4552 91.9495   3
   0  14   1 5889.43 421.967   5
   0  14  -1 6289.58 441.950   5
   0 -14   1 5524.00 568.530   4
   0 -14  -1 5677.79 425.678   5
   0 -14   1 5707.06 401.463   3
   0 -14  -1 6102.04 450.661   3
   0  14  -1 6417.10 432.239   3
   0  14   1 5403.99 420.489   3
   0 -14   2 4494.35 530.695   4
   0  14  -2 4726.67 380.687   5
   0  14   2 4180.61 360.671   5
   0 -14   2 4245.24 328.548   3
   0 -14  -2 4550.05 395.848   3
   0 -14  -2 4938.18 409.182   5
   0 -14   3 4788.35 548.561   4
   0  14   3 4649.13 374.966   5
   0  14  -3 4622.85 389.588   5
   0 -14  -3 5317.41 456.188   3
   0 -14   3 5305.21 354.795   3
   0 -14   4 23496.0 751.760   3
   0 -14   4 23000.9 1157.36   4
   0 -14  -4 23388.0 989.543   3
   0  14  -4 23538.5 906.556   5
   0  14   4 23522.6 895.710   5
   0 -14   5 4988.84 307.143   3
   0 -14   5 5052.06 539.163   4
   0  14  -5 5387.95 424.809   5
   0 -14  -5 5092.79 464.922   3
   0  14  -5 4597.99 328.960   3
   0  14   5 5364.47 418.525   5
   0  14   6 17706.2 784.266   5
   0  14  -6 15905.5 753.229   5
   0 -14   6 17020.4 992.316   4
   0 -14   6 17161.0 564.297   3
   0 -14  -6 16168.6 858.508   3
   0  14  -6 16426.0 615.235   3
   0 -14   6 18061.1 694.695   1
   0 -14   7 32280.4 1013.70   1
   0  14  -7 35479.7 1193.43   5
   0  14   7 33904.0 1161.66   5
   0 -14   7 35538.0 1473.73   4
   0  14  -7 33132.4 905.391   3
   0 -14  -7 35701.6 1342.53   3
   0  14  -7 35658.3 944.851   2
   0  14  -8 4779.97 437.733   5
   0  14   8 3991.38 395.720   5
   0  14  -8 3964.95 262.725   2
   0 -14   8 3573.43 458.089   4
   0 -14  -8 4435.97 477.223   3
   0  14  -8 3871.42 258.020   3
   0 -14   8 3602.38 328.911   1
   0  14  -9 6147.26 498.335   5
   0  14   9 6734.04 515.749   5
   0  14  -9 5436.49 279.601   2
   0 -14   9 6215.64 589.263   4
   0  14  -9 6332.34 308.416   3
   0 -14  -9 5474.38 534.134   3
   0 -14   9 5542.05 410.842   1
   0  14  10 687.854 201.610   5
   0  14 -10 968.175 108.186   2
   0 -14  10 624.693 206.930   4
   0 -14 -10 939.505 275.224   3
   0 -14  10 941.883 202.138   1
   0 -14  11 2439.19 388.034   4
   0 -14  11 2203.31 300.906   1
   0 -14 -11 2748.48 418.720   3
   0  14  11 2401.85 340.051   5
   0 -14  12 1271.04 290.892   4
   0 -14 -12 789.441 269.526   4
   0 -14  12 1341.74 241.236   1
   0 -14 -12 1043.43 285.368   3
   0  14  12 1650.24 304.455   5
   0 -14 -13 693.514 256.264   4
   0 -14  13 597.841 215.624   4
   0 -14  13 1055.20 236.977   1
   0 -14 -13 513.142 226.205   3
   0  14  13 331.859 180.458   5
   0  14  14 2837.69 425.163   5
   0 -14  14 2429.10 333.339   1
   0 -14 -14 2492.15 423.348   4
   0 -14  14 2967.27 403.546   4
   0  14  14 2322.21 400.725   1
   0 -14  15 1763.68 313.891   4
   0  14  15 1557.60 304.644   5
   0 -14  15 1651.09 293.931   1
   0 -14 -15 1065.17 313.705   4
   0 -14 -15 1314.64 356.598   3
   0  14  15 1443.13 334.580   1
   0  14  16 264.284 241.604   5
   0  14  16-210.034 206.548   1
   0 -14  16-94.4735 162.192   1
   0  14  17 1374.90 343.390   5
   0  14  17 1421.06 337.199   1
   0 -14 -17 1826.75 422.253   3
   0 -14  17 1828.72 323.251   1
   0  15   0 201.925 142.547   5
   0 -15   0 77.2010 114.312   3
   0  15   0 250.755 129.259   3
   0 -15   0 542.076 269.931   4
   0  15   1 1841.74 264.237   5
   0  15  -1 2315.17 290.205   5
   0 -15   1 1728.60 240.840   3
   0 -15  -1 2325.71 296.076   3
   0  15  -1 2209.08 275.527   3
   0 -15   1 2072.90 385.439   4
   0  15   2 4841.31 402.793   5
   0  15  -2 4562.06 387.532   5
   0 -15  -2 4294.03 404.198   3
   0 -15   2 4136.20 342.058   3
   0  15  -2 4016.04 349.801   3
   0 -15   2 3742.07 486.296   4
   0  15   3 9417.36 562.806   5
   0  15  -3 9891.99 576.855   5
   0 -15  -3 9722.39 623.655   3
   0  15  -3 8338.52 485.906   3
   0 -15   3 9179.66 490.711   3
   0 -15   3 9933.58 789.118   4
   0 -15  -4 3908.23 419.965   3
   0  15  -4 4903.48 419.456   5
   0  15   4 4366.12 398.486   5
   0 -15   4 4265.83 318.517   3
   0 -15   4 5123.75 580.063   4
   0  15   5 4156.05 394.662   5
   0 -15  -5 4305.30 445.706   3
   0  15  -5 4462.20 403.844   5
   0 -15   5 4478.55 301.551   3
   0 -15   5 4174.91 523.335   4
   0  15   6 102.055 150.710   5
   0 -15   6 46.9057 72.1925   3
   0 -15   6-13.4491 202.843   4
   0 -15  -6-159.635 192.138   3
   0  15  -6-148.694 170.162   5
   0  15  -7 598.519 135.509   2
   0 -15   7 788.884 198.062   1
   0  15  -7 1054.24 242.164   5
   0  15   7 800.827 208.531   5
   0 -15   7 720.994 286.258   4
   0 -15  -7 577.151 216.865   3
   0  15  -7 707.363 137.565   3
   0  15  -8 3090.38 363.135   5
   0  15   8 2893.72 339.077   5
   0  15  -8 2610.72 231.310   2
   0 -15   8 2903.13 440.085   4
   0 -15  -8 3172.89 424.288   3
   0  15  -8 2718.62 230.955   3
   0 -15   8 2806.19 295.378   1
   0  15  -9 3402.23 393.188   5
   0  15   9 3552.31 392.967   5
   0  15  -9 2799.84 210.083   2
   0 -15   9 3704.11 484.930   4
   0 -15  -9 3639.12 455.787   3
   0 -15   9 3313.64 325.465   1
   0  15  10 88.9165 146.897   5
   0  15 -10 19.1627 55.7208   2
   0 -15  10 47.9987 183.993   4
   0 -15 -10-146.666 175.831   3
   0 -15  10 79.4585 142.187   1
   0 -15 -11 2523.38 428.514   4
   0 -15  11 2958.12 432.014   4
   0 -15  11 2836.34 329.643   1
   0 -15 -11 3068.76 448.505   3
   0  15  11 3592.81 420.037   5
   0 -15 -12 98.8154 165.752   4
   0 -15  12-4.66631 161.898   4
   0 -15  12 156.093 141.481   1
   0 -15 -12 253.382 216.966   3
   0  15  12-63.1612 194.352   5
   0 -15  13 1611.18 340.896   4
   0 -15 -13 1076.64 309.376   4
   0 -15  13 1109.28 240.891   1
   0  15  13 1554.93 306.553   5
   0 -15  14 11389.4 798.934   4
   0  15  14 13225.2 869.710   5
   0 -15  14 12338.7 719.731   1
   0 -15 -14 12005.4 937.493   4
   0 -15 -14 13181.7 957.019   3
   0  15  14 14127.5 911.623   1
   0  15  15-82.8115 211.309   5
   0 -15  15 251.385 177.197   1
   0 -15 -15 229.027 175.738   4
   0 -15 -15 696.770 283.213   3
   0  15  15 340.951 211.958   1
   0  15  16 490.331 250.876   5
   0  15  16-385.155 277.739   1
   0 -15 -16-13.7954 256.553   3
   0 -15  16-87.7033 182.394   1
   0 -16   0 7130.07 498.859   3
   0  16   0 6959.39 492.430   5
   0 -16   0 7484.79 708.543   4
   0 -16  -1 496.348 184.099   3
   0 -16   1 559.590 156.568   3
   0  16  -1 299.312 152.608   5
   0  16   1 350.952 147.664   5
   0 -16   1 337.978 207.600   4
   0 -16  -1 541.609 260.033   4
   0  16  -2 295.430 172.513   5
   0  16   2 343.438 153.813   5
   0 -16   2 28.1171 107.742   3
   0 -16  -2 327.211 170.648   3
   0  16  -2 310.094 124.044   3
   0 -16  -2 163.837 236.807   4
   0 -16   2 125.570 239.961   4
   0  16   3 3943.51 391.962   5
   0  16  -3 4620.57 406.008   5
   0 -16  -3 4286.59 446.992   3
   0  16  -3 3967.71 349.507   3
   0 -16   3 3653.58 510.716   4
   0 -16   3 4042.28 343.422   3
   0  16   4 7914.87 540.596   5
   0  16  -4 7864.85 540.448   5
   0 -16  -4 6675.91 555.350   3
   0  16  -4 7738.40 471.245   3
   0 -16   4 7779.91 715.559   4
   0 -16   4 7976.36 449.307   3
   0 -16   5 5081.85 602.631   4
   0 -16   5 5157.35 340.209   3
   0 -16  -5 5312.54 513.458   3
   0  16  -5 4557.44 430.034   5
   0  16   5 5338.04 454.205   5
   0 -16   6 502.420 119.404   3
   0 -16   6 571.486 250.389   4
   0  16   6 459.964 174.502   5
   0 -16  -6 434.479 249.747   3
   0  16  -6 290.526 171.671   5
   0  16  -7 7270.01 543.563   5
   0  16   7 6679.75 521.973   5
   0 -16   7 5954.64 644.727   4
   0 -16  -7 7389.75 620.827   3
   0  16  -7 7103.06 412.833   2
   0  16  -8 20199.3 945.813   5
   0  16   8 18549.7 884.915   5
   0  16  -8 18344.2 655.359   2
   0 -16   8 19909.3 1164.05   4
   0 -16  -8 20279.5 1062.11   3
   0 -16   8 16979.2 780.514   1
   0  16  -9 975.476 267.225   5
   0  16   9 1008.01 242.565   5
   0  16  -9 837.715 129.041   2
   0 -16  -9 1080.07 330.963   4
   0 -16   9 454.875 237.175   4
   0 -16  -9 1190.15 308.252   3
   0 -16   9 893.968 183.863   1
   0 -16 -10 7239.42 749.142   4
   0 -16  10 5985.52 637.852   4
   0 -16  10 7372.96 503.981   1
   0 -16 -10 7270.04 685.545   3
   0  16  10 7123.34 577.053   5
   0 -16  11 4653.96 560.851   4
   0 -16 -11 4792.95 612.860   4
   0 -16  11 4001.02 384.874   1
   0 -16 -11 4738.68 558.809   3
   0  16  11 4624.91 483.664   5
   0 -16 -12 2094.24 424.940   4
   0 -16  12 1877.91 367.683   4
   0 -16  12 2068.44 291.033   1
   0 -16 -12 2797.70 461.925   3
   0  16  12 1966.26 341.213   5
   0 -16 -13 650.250 287.085   4
   0 -16  13 973.848 298.865   4
   0 -16  13 227.655 198.351   1
   0 -16 -13 848.022 324.020   3
   0  16  13 759.603 251.944   5
   0  16  14 1149.14 301.578   5
   0 -16  14 606.994 159.323   1
   0 -16  14 609.609 230.907   4
   0 -16 -14 174.475 186.920   4
   0 -16 -14 273.621 233.202   3
   0  16  14 1031.91 299.440   1
   0  16  15 5011.79 563.094   5
   0 -16 -15 4002.26 571.856   4
   0  16  15 4727.37 573.016   1
   0 -16 -15 3326.10 536.847   3
   0 -16  15 4913.13 486.466   1
   0 -17   0 513.093 170.670   3
   0  17   0 482.154 164.023   5
   0 -17   0 471.283 254.494   4
   0 -17  -1 6161.55 501.483   3
   0 -17   1 7161.69 500.995   3
   0  17   1 6589.71 498.480   5
   0  17  -1 5929.91 479.374   5
   0 -17   1 6502.80 692.946   4
   0 -17  -1 6900.62 727.366   4
   0 -17   2 4119.25 367.622   3
   0 -17  -2 4444.81 444.706   3
   0  17   2 4436.37 411.993   5
   0  17  -2 4303.88 411.621   5
   0 -17   2 3885.39 577.338   4
   0 -17  -2 4214.99 585.055   4
   0  17  -3 1995.87 298.270   5
   0  17   3 1617.07 272.847   5
   0 -17   3 1773.64 247.192   3
   0 -17  -3 1566.73 295.502   3
   0  17  -3 1834.87 255.472   3
   0 -17  -3 1898.54 455.512   4
   0 -17   3 1874.28 407.706   4
   0  17  -4 7756.92 566.202   5
   0  17   4 7939.60 560.463   5
   0 -17   4 8338.02 776.109   4
   0 -17  -4 8369.29 807.867   4
   0 -17   4 7125.63 441.225   3
   0 -17  -4 8615.27 643.065   3
   0  17  -4 7635.55 485.987   3
   0  17   5-5.37738 151.776   5
   0  17  -5-7.84640 146.060   5
   0 -17   5-140.801 176.637   4
   0 -17   5 87.4450 83.7707   3
   0 -17  -5 92.1199 235.712   4
   0 -17  -5 267.200 165.732   3
   0  17  -5 112.401 100.117   3
   0 -17   6 669.237 287.148   4
   0 -17   6 532.215 128.216   3
   0 -17  -6 251.823 256.633   4
   0  17   6 26.1830 147.533   5
   0 -17  -6 444.628 200.748   3
   0  17  -6 473.667 210.242   5
   0  17  -7 2017.02 320.139   5
   0 -17  -7 1873.10 416.660   4
   0 -17   7 1574.10 371.963   4
   0  17   7 2171.39 322.879   5
   0 -17  -7 2118.35 384.144   3
   0  17  -7 2090.23 242.659   2
   0  17  -8 2232.34 328.269   5
   0  17   8 1836.79 304.144   5
   0 -17  -8 2405.03 464.000   4
   0 -17   8 1827.34 396.804   4
   0 -17  -8 2423.38 403.718   3
   0  17  -8 1995.41 222.364   2
   0  17   9 160.795 177.913   5
   0 -17   9-359.451 163.089   1
   0 -17  -9 25.2100 202.366   4
   0 -17   9 66.9425 194.318   4
   0 -17  -9-39.4149 185.435   3
   0  17  -9 74.6546 147.125   5
   0 -17 -10-44.5321 218.803   4
   0 -17  10-49.4571 185.175   4
   0 -17  10 138.541 145.100   1
   0 -17 -10 290.455 217.950   3
   0  17  10 146.454 163.250   5
   0 -17  11 3393.73 497.619   4
   0 -17 -11 3398.76 535.818   4
   0 -17  11 2855.26 339.456   1
   0 -17 -11 3503.26 503.088   3
   0  17  11 3372.88 427.153   5
   0 -17 -12 699.720 322.639   4
   0 -17  12-30.2501 207.433   4
   0 -17  12 569.568 197.202   1
   0 -17 -12 247.845 221.663   3
   0  17  12 182.407 203.968   5
   0 -17  13 479.391 226.235   4
   0 -17 -13-45.2614 200.467   4
   0 -17  13 16.8554 128.690   1
   0 -17 -13-328.053 301.331   3
   0  17  13 232.462 209.420   5
   0  17  14 4733.94 541.634   5
   0 -17  14 5277.73 595.466   4
   0 -17 -14 4332.88 614.749   4
   0 -17  14 5174.44 484.945   1
   0 -17 -14 5997.22 701.067   3
   0  17  14 4386.11 526.375   1
   0 -18   0 1896.58 446.102   4
   0  18   0 1447.25 264.934   5
   0 -18   0 1582.03 264.517   3
   0 -18  -1-6.28802 207.714   4
   0 -18   1-88.7852 245.953   4
   0  18  -1 203.184 156.262   5
   0  18   1 175.648 145.173   5
   0 -18   1 285.933 168.299   3
   0 -18  -1 179.775 160.729   3
   0 -18   2 3291.39 535.430   4
   0 -18  -2 2221.07 447.263   4
   0  18   2 2503.84 327.896   5
   0  18  -2 2276.62 317.581   5
   0 -18   2 2312.13 289.166   3
   0 -18  -2 2449.17 342.190   3
   0 -18   3 22401.3 1341.54   4
   0 -18   3 22124.0 867.749   3
   0 -18  -3 24086.9 1406.28   4
   0  18   3 20658.7 954.348   5
   0  18  -3 22806.6 987.562   5
   0 -18  -3 23455.5 1081.06   3
   0 -18   4 1987.57 247.788   3
   0 -18  -4 1364.02 392.170   4
   0 -18   4 2403.17 460.286   4
   0  18   4 2041.11 315.789   5
   0  18  -4 1707.95 281.521   5
   0 -18  -4 2082.02 353.636   3
   0 -18  -5 1488.67 402.546   4
   0 -18   5 1635.16 214.163   3
   0 -18   5 1395.66 383.250   4
   0 -18  -5 1024.17 277.289   3
   0  18  -5 1271.91 269.521   5
   0  18   5 1465.69 280.345   5
   0 -18  -6 1218.67 368.480   4
   0 -18   6 934.510 338.159   4
   0 -18   6 801.895 154.329   3
   0  18   6 1046.21 243.854   5
   0 -18  -6 714.524 243.963   3
   0  18  -6 991.138 248.049   5
   0  18  -7 275.163 181.611   5
   0 -18   7 637.950 268.434   4
   0 -18  -7 494.895 289.486   4
   0  18   7 308.732 194.342   5
   0 -18  -7 217.498 196.363   3
   0  18  -7 637.514 158.520   2
   0 -18  -8 1132.95 354.590   4
   0 -18   8 1502.07 401.114   4
   0  18  -8 1200.72 255.198   5
   0 -18  -8 1990.91 381.773   3
   0  18   8 1386.22 277.943   5
   0 -18   9 232.058 190.302   4
   0 -18  -9 229.880 253.250   4
   0  18  -9 647.467 237.753   5
   0  18   9 213.614 200.488   5
   0 -18  -9 575.236 260.441   3
   0 -18 -10 1315.43 348.975   4
   0 -18  10 1839.13 414.503   4
   0 -18 -10 1073.75 291.118   3
   0  18  10 1715.72 320.625   5
   0 -18  11 173.677 195.749   4
   0 -18 -11 298.868 225.368   4
   0 -18  11 870.530 209.732   1
   0 -18 -11 397.560 248.732   3
   0  18  11 376.558 221.670   5
   0 -18 -12-312.127 291.816   4
   0 -18  12-51.9756 182.086   4
   0 -18  12 199.633 168.785   1
   0 -18 -12 362.854 235.387   3
   0  18  12 276.788 213.005   5
   0 -18 -13 704.580 329.129   4
   0 -18  13 273.451 215.399   4
   0 -18  13 697.279 225.083   1
   0 -18 -13 767.794 348.465   3
   0  18  13 658.763 225.496   5
   0 -19   0 762.704 304.124   4
   0  19   0 760.493 236.532   5
   0 -19   0 453.199 201.335   3
   0 -19  -1 345.930 273.238   4
   0 -19   1-15.0623 215.336   4
   0  19   1 54.7264 132.600   5
   0  19  -1 110.594 163.326   5
   0 -19  -1 67.8572 156.563   3
   0 -19   1 39.2777 129.778   3
   0 -19   2 1383.82 378.688   4
   0 -19  -2 565.433 330.740   4
   0  19   2 1171.53 261.414   5
   0  19  -2 1157.11 246.856   5
   0 -19  -2 1573.16 306.096   3
   0 -19   2 1120.39 231.309   3
   0 -19   3 1368.33 357.423   4
   0 -19  -3 2069.56 466.600   4
   0  19  -3 1598.82 303.815   5
   0  19   3 1316.68 274.413   5
   0 -19  -3 1955.15 334.862   3
   0 -19   3 1406.52 241.939   3
   0 -19   4 7911.14 831.506   4
   0 -19  -4 8942.42 895.285   4
   0 -19   4 7206.51 469.097   3
   0  19  -4 7960.74 600.016   5
   0  19   4 7653.31 587.404   5
   0 -19  -4 8431.75 677.795   3
   0 -19   5 6605.64 420.725   3
   0 -19   5 7665.01 824.357   4
   0 -19  -5 7884.59 843.164   4
   0 -19  -5 6242.47 598.950   3
   0  19  -5 7215.88 582.599   5
   0  19   5 6387.52 550.538   5
   0 -19  -6 1827.27 442.107   4
   0 -19   6 1086.12 392.928   4
   0 -19   6 1474.35 190.333   3
   0  19  -6 1829.09 330.009   5
   0 -19  -6 1789.84 359.791   3
   0  19   6 1509.24 298.821   5
   0 -19  -7 566.756 300.980   4
   0 -19   7-332.043 327.730   4
   0  19  -7-236.263 209.286   5
   0 -19  -7 432.660 216.796   3
   0  19   7-280.202 173.982   5
   0 -19   8 1618.47 412.312   4
   0 -19  -8 1962.57 454.451   4
   0  19  -8 1238.87 277.482   5
   0 -19  -8 1474.59 339.899   3
   0  19   8 1055.67 259.265   5
   0 -19  -9 722.574 314.946   4
   0 -19   9 248.351 251.706   4
   0  19  -9 600.983 245.402   5
   0  19   9 694.092 238.307   5
   0 -19  -9 1090.01 329.624   3
   0 -19 -10 1.82031 210.885   4
   0 -19  10-6.56261 178.621   4
   0  19  10-80.1312 189.274   5
   0 -19 -10-359.979 294.831   3
   0 -19 -11 436.403 294.119   4
   0 -19  11 557.806 320.700   4
   0 -19 -11 185.711 178.067   3
   0  19  11 209.169 201.313   5
   0 -19  12 1162.36 356.041   4
   0 -19 -12 1937.12 468.879   4
   0 -19  12 1281.91 257.603   1
   0 -19 -12 1809.70 402.392   3
   0  19  12 911.162 281.131   5
   0 -20   0 983.003 343.753   4
   0  20   0 1017.18 273.863   5
   0 -20   0 905.620 235.949   3
   0 -20  -1 434.077 374.352   4
   0 -20   1 184.994 220.759   4
   0  20   1 301.798 174.420   5
   0  20  -1-42.4860 173.667   5
   0 -20   1-34.2407 139.420   3
   0 -20  -1 155.910 158.514   3
   0 -20   2 2590.20 498.903   4
   0 -20  -2 3590.00 594.622   4
   0  20   2 3506.49 413.651   5
   0  20  -2 3577.53 405.810   5
   0 -20   2 3195.54 356.941   3
   0 -20  -2 2566.08 384.212   3
   0 -20  -3 8423.15 895.872   4
   0 -20   3 8592.26 554.894   3
   0 -20   3 8454.94 889.260   4
   0  20  -3 9370.74 666.829   5
   0  20   3 7480.66 594.518   5
   0 -20  -3 9050.22 693.179   3
   0 -20   4 1053.32 413.376   4
   0 -20  -4 408.840 265.376   4
   0 -20   4 452.090 163.617   3
   0  20  -4 502.237 208.498   5
   0  20   4 267.941 169.274   5
   0 -20  -4 372.865 206.177   3
   0 -20  -5 3063.28 553.012   4
   0 -20   5 2778.40 541.000   4
   0 -20   5 3010.01 294.728   3
   0  20  -5 2746.34 381.609   5
   0  20   5 2602.78 365.843   5
   0 -20  -5 2487.83 402.807   3
   0 -20   6-82.5111 314.666   4
   0 -20  -6 387.722 291.956   4
   0 -20  -6 171.228 192.940   3
   0  20   6 177.544 175.331   5
   0  20  -6 458.869 198.424   5
   0 -20   7 744.432 343.943   4
   0 -20  -7 1011.49 385.769   4
   0  20  -7 684.049 249.432   5
   0 -20  -7 520.520 258.832   3
   0  20   7 50.1097 186.887   5
   0 -20   8 6709.60 781.536   4
   0 -20  -8 8001.08 870.381   4
   0 -20  -8 6176.99 661.555   3
   0  20   8 6627.13 592.202   5
   0  20  -8 7641.63 645.870   5
   0 -20  -9 458.206 273.315   4
   0 -20   9 800.294 331.982   4
   0  20  -9 1274.22 319.110   5
   0  20   9 576.737 228.994   5
   0 -20  -9 575.179 219.981   3
   0 -20 -10 382.545 281.547   4
   0 -20  10 835.292 359.822   4
   0 -20 -10 1009.98 351.531   3
   0  20  10 805.554 252.463   5
   0 -21   0 877.121 381.062   4
   0  21   0 748.632 232.749   5
   0 -21   0 868.153 245.997   3
   0 -21  -1 1602.91 431.362   4
   0 -21   1 1449.47 422.455   4
   0  21  -1 1277.50 286.587   5
   0  21   1 1431.53 302.283   5
   0 -21  -1 1051.16 263.904   3
   0 -21   1 1519.06 267.063   3
   0 -21  -2 2191.93 535.967   4
   0 -21   2 1684.94 442.335   4
   0  21  -2 1607.91 298.044   5
   0  21   2 1771.94 319.406   5
   0 -21   2 1665.79 279.816   3
   0 -21  -2 1732.34 336.125   3
   0 -21   3 673.453 394.122   4
   0 -21  -3 484.020 292.450   4
   0  21  -3 347.382 216.543   5
   0  21   3-127.551 187.155   5
   0 -21   3 108.442 114.505   3
   0 -21  -3 379.448 220.182   3
   0 -21   4 901.430 418.536   4
   0 -21  -4 969.688 401.482   4
   0  21  -4 668.582 256.600   5
   0  21   4 963.601 270.659   5
   0 -21  -4 716.909 269.167   3
   0 -21   5 1496.26 399.855   4
   0 -21  -5 1797.31 492.073   4
   0  21   5 974.059 263.728   5
   0  21  -5 746.585 248.614   5
   0 -21  -5 1178.72 305.182   3
   0 -21   6 1231.70 429.042   4
   0 -21  -6 1018.98 391.282   4
   0  21  -6 249.281 200.235   5
   0  21   6 408.988 215.348   5
   0 -21  -6 409.395 246.044   3
   0 -21  -7 124.965 270.548   4
   0 -21   7-389.050 290.986   4
   0 -21  -7 219.346 194.862   3
   0  21   7 420.612 225.878   5
   0  21  -7-241.923 196.090   5
   0 -21   8 782.748 321.001   4
   0 -21  -8 473.281 287.953   4
   0  21  -8 1004.38 263.890   5
   0 -21  -8 902.131 300.137   3
   0  21   8 1066.24 294.956   5
   0 -22   0 571.984 383.154   4
   0  22   0 533.220 229.003   5
   0 -22   0 546.920 200.838   3
   0 -22   1-411.162 392.921   4
   0 -22  -1 521.934 316.581   4
   0  22   1 378.792 186.590   5
   0  22  -1 500.371 245.855   5
   0 -22   1 296.820 193.644   3
   0 -22  -1 649.176 237.259   3
   0 -22   2 5839.53 803.780   4
   0 -22  -2 5860.87 803.746   4
   0 -22   2 5546.74 487.952   3
   0  22   2 5581.10 548.957   5
   0  22  -2 6023.13 579.139   5
   0 -22  -2 5741.56 570.678   3
   0 -22   3 7918.41 904.001   4
   0 -22  -3 8869.15 978.275   4
   0  22   3 8654.34 683.641   5
   0  22  -3 8102.06 666.912   5
   0 -22  -3 9694.27 755.622   3
   0 -22   4 3649.61 669.057   4
   0 -22  -4 2125.16 511.326   4
   0  22   4 2190.00 365.573   5
   0  22  -4 2193.09 367.738   5
   0 -22  -4 2653.54 434.397   3
   0 -22   5-160.174 277.471   4
   0 -22  -5-278.555 326.313   4
   0  22  -5 572.982 236.035   5
   0  22   5 140.155 187.111   5
   0 -22  -5-279.674 243.872   3
   0 -22   6 94.3775 287.779   4
   0 -22  -6 440.187 318.687   4
   0  22   6 631.185 239.721   5
  -1   0  21-14.4679 148.610   1
   1   0 -21 75.9769 163.694   3
  -1   0  20 417.301 219.461   1
   1   0 -20 248.230 169.938   3
  -1   0  19 82.6516 158.427   1
   1   0 -19-25.0174 160.655   3
  -1   0  18 226.418 139.029   1
   1   0 -18 317.603 165.308   3
  -1   0  17-109.262 163.588   1
   1   0 -17 129.488 154.973   3
  -1   0  16 513.653 132.687   2
  -1   0  16 803.857 204.215   1
   1   0 -16 634.871 196.041   3
  -1   0  15 194.418 104.742   2
  -1   0  15-59.5015 130.888   1
   1   0 -15-4.13109 113.675   3
  -1   0  14 2160.45 228.346   2
   1   0 -14 1663.95 247.312   3
  -1   0  14 1652.47 234.527   1
  -1   0  13 28.8236 78.6432   2
   1   0 -13 29.9914 44.0009   4
   1   0 -13 27.9811 107.592   3
  -1   0  13 209.675 130.392   1
   1   0 -12 4908.36 223.760   4
  -1   0  12 4831.51 317.898   2
   1   0 -12 4710.86 370.985   3
  -1   0  12 4862.98 361.579   1
  -1   0  11 41.6247 67.3100   2
   1   0 -11-78.1014 55.4186   4
   1   0 -11-36.7345 94.9164   3
   1   0 -11-45.1968 88.3437   2
   1   0 -11 198.313 121.108   1
  -1   0  11 58.0133 105.203   1
  -1   0  10 8822.25 395.508   2
   1   0 -10 8225.77 406.200   2
   1   0 -10 8068.59 435.842   3
   1   0 -10 8556.66 310.167   4
  -1   0  10 8249.46 430.481   1
   1   0 -10 9075.95 477.318   1
   1   0  -9-66.6459 88.4273   2
   1   0  -9-88.3111 92.6999   3
   1   0  -9 155.622 91.2994   1
  -1   0   9-68.8233 67.7524   2
  -1   0   8 2157.67 177.682   2
   1   0  -8 2252.90 185.827   2
   1   0  -8 2372.83 215.056   1
   1   0  -7 108.248 77.6668   2
   1   0  -7 144.303 75.2311   1
  -1   0   7-53.3959 50.3989   2
   1   0  -6 190023. 2996.71   2
  -1   0   6 180163. 2962.30   2
   1   0  -6 182037. 3058.88   1
   1   0  -5 0.53886 46.4105   2
   1   0  -5-26.3926 46.7243   1
  -1   0   5 68.9235 44.0169   2
   1   0  -4 14582.6 380.769   2
  -1   0   4 14339.0 373.538   2
   1   0  -4 13755.4 393.711   1
   1   0  -3 26.6687 36.3867   2
   1   0  -3 13.1930 31.8929   1
   1   0  -2 391312. 5861.05   1
   1   0  -2 405229. 5873.07   2
  -1   0  -2 230248. 3502.87   1
  -1   0  -2 233218. 3465.52   3
  -1   0  -3 35.4488 42.8114   1
  -1   0  -3 5.77645 38.4751   3
   1   0   3 0.99230 30.3514   3
   1   0   4 268864. 4103.01   2
   1   0   4 272366. 4149.11   3
  -1   0  -4 272535. 4216.05   1
  -1   0  -4 271523. 4150.82   3
   1   0   5 12.7996 34.8597   2
  -1   0  -5 28.5100 53.8827   3
  -1   0  -5 129.488 61.0785   1
  -1   0  -6 170240. 2753.63   3
   1   0   6 162413. 2672.41   2
  -1   0  -6 166451. 2832.89   1
  -1   0  -7 136.131 74.1343   3
   1   0   7 50.2197 55.8735   2
  -1   0  -7-31.8175 68.8003   1
  -1   0  -8 1108.25 148.601   3
   1   0   8 1037.77 113.987   2
  -1   0  -8 830.821 133.246   1
   1   0   9 12.8708 52.7126   2
  -1   0  -9-77.3130 72.6440   3
  -1   0  -9-41.0980 79.9147   1
  -1   0 -10 16410.7 607.684   3
   1   0  10 15399.5 528.528   2
  -1   0 -10 15310.4 649.657   1
  -1   0 -11-45.3591 92.9504   3
   1   0  11-178.402 124.646   1
  -1   0 -11-52.4870 73.9264   1
   1   0  11-20.3235 57.3896   2
   1   0  12 19457.5 655.426   2
  -1   0 -12 21034.9 770.790   3
   1   0  12 21293.3 795.391   1
  -1   0 -13-28.0406 110.849   3
   1   0  13 170.608 140.382   1
   1   0  13-0.80705 79.4346   2
  -1   0 -14 7947.68 498.663   3
   1   0  14 9111.86 538.613   1
   1   0  14 7913.91 423.512   2
  -1   0 -15-85.9138 160.807   3
   1   0  15 56.5236 133.411   1
   1   0  15 144.859 93.8961   2
  -1   0 -16 16386.6 789.449   3
   1   0  16 15766.5 780.313   1
   1   0  16 14578.4 628.283   2
  -1   0 -17-41.1107 118.352   3
   1   0  17 309.900 173.556   1
  -1   0 -18 160.156 148.085   3
   1   0  18-57.7311 159.492   1
  -1   0 -19-252.963 182.812   3
   1   0  19 208.828 178.528   1
  -1   0 -20 11756.1 751.759   3
   1   0  20 12905.6 797.186   1
  -1   0 -21 209.008 168.463   3
   1   0  21 288.218 233.715   1
   1   1 -21 330.031 183.057   3
   1  -1 -21-96.1043 174.373   3
  -1   1  21 528.771 256.398   1
  -1  -1  21 307.344 208.482   1
  -1   1  20-61.9499 178.234   1
  -1  -1  20-203.253 179.870   1
   1  -1 -20-2.09180 148.847   3
   1   1 -20 52.8375 152.490   3
  -1   1  19 3666.84 415.708   1
  -1  -1  19 2934.17 366.845   1
   1  -1 -19 2922.72 395.757   3
   1   1 -19 2767.75 364.427   3
  -1  -1  18 1687.65 281.832   1
  -1   1  18 1705.99 294.256   1
   1   1 -18 1432.09 256.034   3
   1  -1 -18 1674.55 302.347   3
   1   1 -17 5032.14 448.858   3
   1  -1 -17 4980.64 461.630   3
  -1   1  17 5114.74 449.953   1
  -1  -1  17 5451.17 463.264   1
   1   1 -16 3461.70 362.502   3
   1  -1 -16 3224.24 370.986   3
  -1  -1  16 3309.80 350.218   1
  -1   1  16 3118.85 352.959   1
  -1  -1  16 3674.27 307.192   2
   1   1 -15-252.822 154.436   3
   1  -1 -15 73.2553 117.876   3
  -1  -1  15 26.6859 96.8164   2
  -1   1  15 45.4190 78.4591   2
  -1  -1  15-44.8270 123.048   1
  -1   1  15 87.5438 122.436   1
   1  -1 -14 932.721 208.363   3
   1   1 -14 477.106 141.872   3
  -1  -1  14 651.798 138.069   2
  -1   1  14 868.684 162.583   2
   1  -1 -14 806.483 80.6042   4
  -1  -1  14 717.762 182.949   1
  -1   1  14 730.773 185.829   1
   1  -1 -13 1868.09 136.858   4
  -1  -1  13 1977.98 203.970   2
  -1   1  13 1653.48 208.706   2
   1   1 -13 1917.37 127.884   4
   1   1 -13 1901.00 238.861   3
   1  -1 -13 1812.09 258.530   3
  -1  -1  13 1611.73 215.932   1
  -1   1  13 1404.22 208.378   1
   1  -1 -12 5509.22 250.219   4
  -1  -1  12 5186.52 314.903   2
  -1   1  12 5455.58 353.460   2
   1  -1 -12 5857.37 410.891   3
   1   1 -12 5392.84 370.974   3
   1   1 -12 5943.68 355.784   2
  -1   1  12 5920.15 405.650   1
  -1  -1  12 5569.62 378.721   1
   1   1 -12 5733.37 248.169   4
  -1   1  11 298.921 88.0791   2
  -1  -1  11 250.454 82.2549   2
   1   1 -11 281.120 97.6156   2
   1   1 -11 575.609 138.235   3
   1  -1 -11 175.578 99.0672   3
  -1   1  11 324.885 128.404   1
   1   1 -11 367.546 123.565   1
  -1  -1  11 443.558 130.029   1
   1  -1 -11 284.761 106.200   1
   1   1 -11 372.632 73.0545   4
  -1  -1  10 50350.2 1119.60   2
   1   1 -10 50974.3 1023.05   4
   1  -1 -10 50217.2 1294.09   3
   1  -1 -10 49183.0 1218.97   2
  -1   1  10 50132.4 1190.69   2
   1   1 -10 51703.3 1168.30   2
  -1   1  10 51320.2 1261.81   1
   1   1 -10 52790.3 1316.89   1
   1  -1 -10 51252.8 1317.34   1
  -1  -1  10 51658.9 1237.38   1
  -1  -1   9 5106.50 270.345   2
   1   1  -9 4949.07 232.774   4
   1   1  -9 5393.03 291.062   2
   1  -1  -9 5104.09 334.293   3
  -1   1   9 4869.54 290.735   2
   1  -1  -9 5252.68 316.857   2
   1   1  -9 4954.12 328.267   1
   1  -1  -9 5278.61 345.685   1
  -1  -1   8 42603.8 921.713   2
   1   1  -8 41633.7 870.782   4
   1   1  -8 42746.7 949.665   2
  -1   1   8 42977.3 993.482   2
   1  -1  -8 42399.0 1065.57   3
   1  -1  -8 41522.5 1004.17   2
   1  -1  -8 43392.5 1076.98   1
   1   1  -8 42749.0 1062.49   1
  -1  -1   7 47727.9 982.584   2
   1   1  -7 48841.9 957.378   4
  -1   1   7 47921.9 1052.46   2
   1  -1  -7 50487.2 1084.09   2
   1  -1  -7 48943.6 1123.86   3
   1   1  -7 50462.5 1017.26   2
   1   1  -7 49102.1 1112.80   1
   1  -1  -7 47662.9 1116.67   1
  -1   1   7 49144.6 1096.46   1
  -1  -1   6 77016.8 1369.59   2
   1   1  -6 77483.8 1365.06   4
   1   1  -6 78296.1 1392.18   2
   1  -1  -6 76932.3 1463.55   2
  -1   1   6 75632.3 1441.85   2
   1   1  -6 75204.2 1479.10   1
  -1   1   6 78913.2 1481.94   1
   1  -1  -6 76260.9 1499.48   1
  -1  -1   5 5495.22 216.301   2
   1   1  -5 5923.42 228.051   4
   1  -1  -5 6374.16 269.388   2
  -1   1   5 6331.71 266.087   2
   1   1  -5 6189.32 234.610   2
   1   1  -5 5864.86 265.252   1
   1  -1  -5 6311.73 280.229   1
  -1  -1   4 2766.84 135.224   2
   1   1  -4 3014.84 154.672   4
   1  -1  -4 2805.24 165.773   2
   1   1  -4 2927.38 138.806   2
   1  -1  -4 2800.15 166.835   1
   1   1  -4 2595.25 155.012   1
   1   1  -3 203776. 3005.08   2
  -1  -1   3 194157. 2995.75   2
   1   1  -3 196685. 3048.94   4
   1  -1  -3 200416. 3073.92   2
   1   1  -3 198072. 3045.47   1
   1  -1  -3 194889. 3063.84   1
   1  -1  -2 11486.2 288.457   2
  -1  -1   2 10660.0 288.684   4
   1   1  -2 10770.7 259.561   1
   1  -1  -2 10600.3 264.799   1
   1   1  -2 11168.1 251.510   2
   1   1  -1 36.8721 20.1211   2
  -1  -1  -1 8019.03 218.945   4
  -1  -1  -1 8069.96 216.827   3
  -1   1  -1 7766.80 176.543   1
  -1   1  -1 8120.39 205.081   5
  -1  -1  -2 12149.2 313.418   3
  -1   1  -2 12014.7 289.108   1
  -1   1  -2 12408.0 305.646   5
  -1   1  -3 133465. 2024.74   3
  -1   1  -3 130777. 2118.06   1
  -1  -1  -3 133715. 2139.90   3
  -1   1  -4 13825.0 335.835   3
   1   1   4 13629.4 401.908   3
   1  -1   4 13194.6 301.692   2
  -1   1  -4 13146.4 393.344   1
  -1  -1  -4 13661.0 404.106   3
  -1   1  -5 322.185 75.4897   1
  -1   1  -5 315.477 61.1170   3
   1   1   5 404.808 77.3544   2
   1   1   5 377.867 80.7596   3
   1  -1   5 242.986 43.1718   2
  -1  -1  -5 191.730 59.8287   3
   1  -1   6 122650. 1998.85   2
   1   1   6 120409. 2105.95   2
  -1   1  -6 127174. 2080.84   3
  -1   1  -6 123106. 2195.32   1
  -1  -1  -6 123458. 2173.08   3
   1  -1   7 37159.6 787.937   2
   1   1   7 37739.5 871.377   2
  -1   1  -7 39427.6 866.877   3
  -1   1  -7 39064.8 956.758   1
  -1  -1  -7 38987.2 933.481   3
  -1   1  -8 4426.50 258.994   3
   1  -1   8 4503.57 224.331   2
   1   1   8 4613.53 263.690   2
  -1   1  -8 4611.43 304.004   1
  -1  -1  -8 4595.96 290.246   3
  -1   1  -9 48591.2 1125.31   3
   1  -1   9 50095.5 1037.96   2
   1   1   9 49939.6 1126.30   2
  -1   1  -9 51614.1 1256.85   1
  -1  -1  -9 49362.4 1201.20   3
  -1   1 -10 7178.10 373.734   3
   1   1  10 7562.13 376.091   2
   1  -1  10 7243.01 325.262   2
  -1   1 -10 7649.37 442.146   1
  -1  -1 -10 8093.83 438.592   3
   1  -1  11 16105.8 534.794   2
  -1   1 -11 16620.6 618.849   3
   1   1  11 15968.3 590.144   2
  -1  -1 -11 16232.6 668.825   3
  -1   1 -11 16265.7 693.360   1
   1   1  11 16391.9 677.851   1
   1  -1  11 17340.1 672.880   1
   1   1  12 32245.2 925.759   2
  -1   1 -12 31489.9 949.716   3
  -1  -1 -12 31615.9 1021.95   3
   1  -1  12 33073.0 1016.38   1
   1   1  12 31885.3 1023.24   1
   1  -1  12 31553.5 840.727   2
   1   1  13 10986.3 512.620   2
  -1   1 -13 10367.3 529.974   3
  -1  -1 -13 10505.7 574.492   3
   1   1  13 11246.4 597.848   1
   1  -1  13 11251.3 578.505   1
   1  -1  13 10416.0 451.555   2
  -1   1 -14 1512.61 221.386   3
  -1  -1 -14 1428.15 236.150   3
   1  -1  14 1430.19 233.931   1
   1   1  14 1348.85 223.811   1
   1  -1  14 1556.26 183.415   2
   1   1  14 1484.22 194.565   2
  -1   1 -15 2014.36 266.178   3
  -1  -1 -15 2271.35 286.440   3
   1   1  15 2072.74 284.756   1
   1  -1  15 1655.49 265.509   1
   1  -1  15 2147.85 219.960   2
   1   1  15 2351.33 254.913   2
  -1   1 -16 661.686 174.571   3
  -1  -1 -16 561.215 168.759   3
   1   1  16 547.386 206.506   1
   1  -1  16 945.276 226.138   1
   1  -1  16 646.682 139.221   2
   1   1  16 818.558 164.916   2
  -1   1 -17 963.293 214.402   3
  -1  -1 -17 663.039 186.367   3
   1  -1  17 859.968 226.479   1
   1   1  17 1077.04 239.108   1
  -1   1 -18 3895.10 396.454   3
  -1  -1 -18 4304.72 438.879   3
   1   1  18 3833.85 412.895   1
   1  -1  18 3892.95 404.319   1
  -1   1 -19 984.086 215.991   3
  -1  -1 -19 1286.79 261.400   3
   1  -1  19 885.527 242.245   1
   1   1  19 1154.88 264.419   1
  -1   1 -20 462.658 176.712   3
  -1  -1 -20 625.717 225.901   3
   1   1  20 534.931 193.307   1
   1  -1  20 976.638 281.859   1
  -1  -1 -21-66.4734 175.854   3
   1   1  21 239.394 204.252   1
   1  -1  21 40.9557 175.915   1
   1  -2 -21 182.173 197.773   3
  -1   2  21 74.9155 185.793   1
  -1  -2  21 465.997 231.435   1
   1   2 -20 12746.3 764.917   3
  -1  -2  20 12989.2 783.588   1
  -1   2  20 13555.5 819.530   1
   1  -2 -19 466.080 226.391   3
   1   2 -19 311.270 136.819   3
  -1  -2  19 626.047 204.391   1
  -1   2  19 625.789 243.445   1
   1   2 -18 98.2261 123.958   3
   1  -2 -18 42.0130 135.225   3
  -1  -2  18-12.3777 152.221   1
  -1   2  18-166.580 176.883   1
   1  -2 -17 803.235 216.163   3
   1   2 -17 800.268 204.751   3
  -1   2  17 680.802 191.785   1
  -1  -2  17 651.468 188.755   1
   1  -2 -16 773.551 219.170   3
   1   2 -16 1249.23 230.981   3
  -1  -2  16 1092.75 166.679   2
  -1   2  16 1177.83 244.468   1
  -1  -2  16 1353.96 237.640   1
   1   2 -15 879.603 194.766   3
   1  -2 -15 1006.44 237.389   3
  -1  -2  15 790.809 141.492   2
   1  -2 -15 725.314 78.5939   4
  -1   2  15 859.752 211.556   1
  -1  -2  15 825.024 193.642   1
  -1   2  14 14668.0 658.221   2
  -1  -2  14 15016.1 575.755   2
   1  -2 -14 15547.4 448.018   4
  -1   2  14 15015.4 710.927   1
  -1  -2  14 14579.8 675.259   1
   1  -2 -14 14644.8 742.153   3
   1   2 -14 14687.0 673.154   3
   1  -2 -13 251.506 158.945   3
   1   2 -13 14.0294 99.1683   3
   1   2 -13 77.5446 86.1599   2
  -1   2  13 12.2558 123.743   1
  -1  -2  13 126.158 130.429   1
  -1   2  13 103.063 104.490   2
  -1  -2  13-2.51948 68.4290   2
   1   2 -12 49.2747 95.1796   3
   1   2 -12 69.1392 80.7676   2
   1  -2 -12-93.0332 134.144   3
  -1  -2  12-27.6669 59.1229   2
  -1   2  12 227.946 115.820   2
  -1   2  12 99.1039 100.729   1
  -1  -2  12 11.5388 91.3693   1
   1   2 -11 11262.9 397.451   4
  -1  -2  11 11001.8 431.824   2
  -1   2  11 11093.6 546.329   1
   1   2 -11 10962.1 554.990   1
  -1  -2  11 11993.4 531.073   1
   1  -2 -11 10737.3 557.603   3
   1   2 -11 11017.9 458.982   2
  -1   2  11 10987.8 508.951   2
   1  -2 -10-139.539 118.782   3
  -1   2  10-81.8297 73.4550   2
   1   2 -10 159.980 85.2595   2
   1   2 -10 0.24653 45.8600   4
  -1  -2  10 48.2195 49.1322   2
  -1   2  10 185.171 105.300   1
   1   2 -10 58.8627 71.6649   1
  -1  -2  10 68.4883 82.8315   1
  -1  -2   9 10918.4 388.139   2
   1   2  -9 11033.6 507.424   1
   1  -2  -9 10941.8 488.275   2
  -1   2   9 10520.7 459.854   2
   1   2  -9 11023.2 409.519   2
   1  -2  -9 10663.2 509.078   3
   1   2  -9 10694.7 388.453   4
  -1  -2   8 50113.0 1023.26   2
   1   2  -8 52501.4 1209.63   1
   1  -2  -8 52837.6 1205.90   2
   1  -2  -8 51353.1 1242.40   3
   1   2  -8 51318.9 1062.78   2
  -1   2   8 52446.6 1175.48   2
   1   2  -8 50303.1 1052.97   4
  -1  -2   7 271.143 67.4515   2
  -1   2   7 393.814 107.306   1
   1   2  -7 333.762 100.755   1
   1  -2  -7 336.594 106.313   2
   1   2  -7 167.123 56.4388   2
  -1   2   7 343.042 86.6605   2
   1  -2  -7 301.105 103.114   3
   1   2  -7 449.152 88.5286   4
  -1  -2   6 29891.6 651.712   2
  -1   2   6 31794.3 790.350   1
   1   2  -6 31682.0 773.119   1
   1   2  -6 31444.8 674.228   2
   1  -2  -6 31081.6 791.560   2
  -1   2   6 31356.9 775.964   2
   1  -2  -6 31143.6 824.693   3
   1   2  -6 31715.8 725.564   4
  -1  -2   5 80225.1 1384.88   2
   1   2  -5 84428.5 1398.37   2
   1   2  -5 84249.6 1487.80   4
  -1   2   5 82807.2 1520.36   1
   1   2  -5 80621.1 1496.70   1
   1  -2  -5 82052.0 1576.97   3
   1  -2  -5 85224.8 1546.47   2
  -1   2   5 79414.9 1516.30   2
  -1  -2   4 88384.7 1532.97   4
   1   2  -4 89709.9 1438.73   2
  -1  -2   4 86613.3 1437.68   2
   1   2  -4 87099.5 1551.77   4
   1   2  -4 88522.7 1522.39   1
  -1   2   4 89185.8 1545.98   1
   1  -2  -4 85520.9 1566.60   2
   1  -2  -4 87040.0 1605.10   3
  -1  -2   3 57576.3 1075.78   4
   1   2  -3 56493.3 1089.23   4
  -1  -2   3 57922.7 981.262   2
   1   2  -3 57908.5 971.516   2
   1  -2  -3 58634.8 1082.54   2
   1  -2  -3 56759.6 1100.27   3
   1   2  -3 57343.0 1020.63   1
   1  -2  -2 85173.1 1446.12   2
   1   2  -2 86863.7 1375.05   2
   1   2  -2 86032.5 1497.77   4
  -1  -2   2 84097.7 1486.36   4
  -1  -2   2 86059.2 1380.12   2
   1   2  -2 85546.4 1383.12   1
  -1   2   1 133182. 2111.36   5
   1   2  -1 133132. 2047.26   1
  -1  -2   1 135168. 2188.37   4
  -1  -2   1 135628. 2054.71   3
   1   2  -1 134001. 2040.70   5
   1  -2  -1 134236. 2098.29   2
   1  -2  -1 132684. 2104.61   3
  -1   2   0 11757.7 293.811   5
  -1   2   0 12259.8 234.642   1
  -1  -2   0 11760.3 352.787   4
  -1  -2   0 11896.2 295.822   3
   1  -2   0 12110.3 271.593   2
   1  -2   0 12491.2 271.221   3
   1   2   1 33004.1 584.687   5
  -1  -2  -1 33304.5 692.853   4
  -1   2  -1 33173.3 632.580   5
  -1  -2  -1 32579.7 651.552   3
  -1   2  -1 33278.6 566.581   1
  -1  -2  -2 126817. 2039.26   4
  -1  -2  -2 121247. 2027.04   3
  -1   2  -2 124517. 1943.38   1
  -1   2  -2 124800. 1993.71   5
  -1  -2  -3 11696.0 374.989   3
  -1   2  -3 12356.6 334.576   1
  -1   2  -3 12503.4 362.409   5
  -1   2  -4 34324.5 618.459   3
  -1  -2  -4 34698.2 785.394   3
  -1   2  -4 34768.9 738.991   1
   1   2   5 39520.4 919.585   3
  -1   2  -5 42301.4 768.027   3
   1   2   5 40187.4 886.365   2
   1  -2   5 40394.3 700.987   2
   1  -2   5 41648.4 766.151   4
  -1  -2  -5 40085.9 923.887   3
  -1   2  -5 40611.3 886.103   1
   1  -2   6 841.117 72.4147   2
   1  -2   6 912.413 72.3737   4
  -1   2  -6 835.442 114.437   1
  -1   2  -6 890.166 92.6788   3
   1   2   6 893.536 117.902   3
   1   2   6 644.528 98.5990   2
  -1  -2  -6 1166.21 151.575   3
   1  -2   7 29381.8 615.697   2
  -1  -2  -7 30026.2 824.216   3
  -1   2  -7 31043.2 820.515   1
  -1   2  -7 30998.3 696.313   3
   1   2   7 28761.0 767.462   2
  -1   2  -8-25.8564 58.0487   3
  -1  -2  -8-39.8304 88.5821   3
   1   2   8 5.48250 65.4490   2
  -1   2  -8-22.2995 68.6835   1
   1  -2   8 58.4256 41.8857   2
   1   2   9 2654.29 222.448   2
  -1  -2  -9 2277.82 233.355   3
  -1   2  -9 2356.26 190.093   3
  -1   2  -9 2320.66 237.931   1
   1  -2   9 2257.82 154.952   2
   1  -2  10 12075.9 403.266   2
  -1   2 -10 12618.8 483.238   3
   1   2  10 11783.9 503.737   2
  -1  -2 -10 12767.5 335.142   4
  -1  -2 -10 11525.4 554.680   3
  -1   2 -10 12818.4 582.215   1
   1  -2  11 6295.26 298.279   2
   1   2  11 6744.25 384.516   2
  -1   2 -11 6754.23 365.277   3
  -1  -2 -11 6454.72 426.926   3
   1   2  11 6870.39 438.719   1
  -1   2 -11 6483.14 430.663   1
   1  -2  11 6744.85 409.667   1
   1  -2  12 48592.6 1069.67   2
  -1   2 -12 48706.9 1213.56   3
   1   2  12 49451.1 1254.01   2
  -1  -2 -12 49210.3 1367.94   3
   1  -2  12 47903.8 1279.50   1
   1   2  12 47532.7 1334.20   1
   1  -2  13 17851.4 580.963   2
   1   2  13 18014.6 707.749   2
  -1  -2 -13 17592.0 782.432   3
  -1   2 -13 19127.9 704.649   3
   1   2  13 17908.1 779.362   1
   1  -2  13 19197.6 767.705   1
   1  -2  14 548.736 109.971   2
   1   2  14 608.788 142.591   2
  -1  -2 -14 309.676 142.584   3
  -1   2 -14 381.923 133.211   3
   1   2  14 542.766 174.147   1
   1  -2  14 426.250 141.952   1
   1  -2  15 7086.97 369.683   2
   1   2  15 7563.41 467.100   2
  -1   2 -15 7359.81 472.105   3
  -1  -2 -15 7370.31 525.538   3
   1   2  15 7257.46 519.716   1
   1  -2  15 7519.46 498.977   1
  -1  -2 -16 9123.51 616.026   3
  -1   2 -16 8860.66 543.044   3
   1  -2  16 9964.38 456.107   2
   1  -2  16 8931.28 573.192   1
   1   2  16 10056.7 640.280   1
  -1  -2 -17 714.390 216.224   3
  -1   2 -17 1120.61 214.406   3
   1  -2  17 989.441 219.619   1
   1   2  17 742.105 219.343   1
  -1  -2 -18 2258.17 335.290   3
  -1   2 -18 2406.33 296.649   3
   1  -2  18 2786.34 351.016   1
   1   2  18 2864.70 363.961   1
  -1   2 -19 4947.42 441.412   3
  -1  -2 -19 5042.54 509.068   3
   1   2  19 5314.67 514.882   1
   1  -2  19 4988.29 477.281   1
  -1   2 -20 9087.59 614.655   3
   1  -2  20 8904.55 643.513   1
   1   2  20 9076.88 685.268   1
  -1  -2 -21 110.703 148.819   3
   1  -2  21-217.407 183.780   1
   1   2  21 172.694 179.449   1
   1  -3 -21-237.920 210.841   3
  -1  -3  21 231.733 197.486   1
  -1   3  21 468.122 237.595   1
  -1  -3  20 479.637 185.087   1
   1  -3 -20 95.7427 189.688   3
  -1   3  20-31.0113 195.997   1
   1   3 -20 321.041 182.265   3
   1  -3 -19 2398.59 375.321   3
   1   3 -19 2843.73 350.363   3
  -1   3  19 2156.34 332.423   1
  -1  -3  19 2418.82 349.977   1
   1  -3 -18 475.747 210.164   3
   1   3 -18 452.697 167.307   3
  -1   3  18 558.292 200.056   1
  -1  -3  18 299.951 157.825   1
   1  -3 -17 2878.70 388.550   3
   1   3 -17 2898.06 315.534   3
  -1   3  17 2707.23 349.949   1
  -1  -3  17 3062.77 349.035   1
  -1  -3  16 11667.8 632.411   1
   1   3 -16 11134.7 609.732   3
   1  -3 -16 11144.2 323.730   4
   1  -3 -16 11225.1 333.125   4
   1  -3 -16 11721.1 732.590   3
  -1   3  16 10759.0 655.194   1
  -1  -3  16 9936.97 480.948   2
  -1  -3  15 16935.4 749.774   1
   1   3 -15 16160.6 709.460   3
   1  -3 -15 15680.7 818.699   3
  -1   3  15 16207.0 777.112   1
  -1  -3  15 15001.7 583.112   2
   1   3 -14 9385.06 511.692   3
   1  -3 -14 9225.95 596.552   3
  -1   3  14 9819.47 586.654   1
  -1  -3  14 10359.6 553.352   1
  -1  -3  14 9039.44 426.639   2
   1   3 -13 45431.7 1124.41   2
   1   3 -13 44483.1 1212.44   3
   1  -3 -13 45577.8 1388.03   3
  -1   3  13 46943.5 1290.32   2
  -1   3  13 46466.1 1327.09   1
  -1  -3  13 48105.0 1267.00   1
  -1  -3  13 42813.2 1056.29   2
  -1   3  12 12605.6 584.288   2
   1  -3 -12 11955.5 632.305   3
   1   3 -12 11868.1 481.883   2
   1   3 -12 10705.6 510.120   3
  -1   3  12 11937.8 597.311   1
  -1  -3  12 11918.6 555.424   1
  -1  -3  12 11241.5 440.578   2
   1   3 -11 6385.58 328.354   2
   1  -3 -11 6501.38 441.508   3
  -1   3  11 6237.04 391.057   2
  -1  -3  11 5726.53 292.578   2
  -1   3  11 6748.04 423.010   1
   1   3 -11 6747.14 430.481   1
  -1  -3  11 6153.08 374.308   1
   1   3 -10 198.557 73.8772   2
   1  -3 -10 180.955 112.348   3
  -1   3  10 187.591 92.6821   2
   1   3 -10 116.583 61.6076   4
  -1  -3  10 138.722 62.4112   2
   1   3 -10 268.325 115.737   1
  -1   3  10 258.606 128.249   1
  -1  -3  10 45.5164 78.1347   1
  -1  -3   9 135086. 2315.57   2
   1   3  -9 143607. 2608.07   1
   1  -3  -9 134584. 2649.49   3
  -1   3   9 140136. 2572.48   2
   1   3  -9 139617. 2353.93   2
   1   3  -9 134469. 2411.83   4
  -1  -3   8 9155.16 324.973   2
   1   3  -8 9491.80 434.295   1
  -1   3   8 8938.38 420.856   2
   1  -3  -8 9480.63 466.429   3
   1   3  -8 8729.49 330.288   2
   1   3  -8 8950.49 378.538   4
  -1  -3   7 5135.52 224.350   2
   1   3  -7 5662.81 285.929   4
   1   3  -7 5594.10 304.827   1
  -1   3   7 5854.76 321.449   1
   1   3  -7 5646.90 237.926   2
   1  -3  -7 5558.52 343.738   3
  -1   3   7 5381.99 310.043   2
  -1  -3   6 23152.2 630.678   4
  -1  -3   6 24976.5 553.882   2
   1   3  -6 25009.8 554.848   2
   1   3  -6 23983.4 664.979   4
   1   3  -6 24334.0 663.566   1
  -1   3   6 24498.2 679.645   1
   1  -3  -6 25602.0 743.478   3
  -1   3   6 23699.7 687.630   2
   1  -3  -6 25447.1 709.231   2
  -1  -3   5 23874.8 627.700   4
   1   3  -5 24065.4 651.148   4
   1  -3  -5 23843.6 684.184   3
   1  -3  -5 23982.9 662.034   2
   1   3  -5 24187.1 612.056   1
  -1   3   5 23182.4 626.321   1
   1   3  -5 24197.3 515.441   2
  -1  -3   5 23588.6 524.832   2
  -1  -3   4 7630.08 306.786   5
  -1  -3   4 8147.79 331.453   4
   1   3  -4 7705.48 329.986   4
  -1  -3   4 8024.48 249.489   2
   1   3  -4 7913.64 237.124   2
   1   3  -4 8379.96 291.714   1
   1  -3  -4 8614.82 353.415   3
   1  -3  -4 7913.00 329.734   2
  -1  -3   3 21909.8 537.091   5
   1   3  -3 23482.5 477.692   2
  -1  -3   3 22286.9 602.878   4
   1   3  -3 22060.9 608.133   4
   1   3  -3 22154.8 465.699   3
   1  -3  -3 22336.1 590.782   3
   1  -3  -3 21813.3 571.258   2
   1   3  -3 22614.3 508.790   1
  -1   3   2 190659. 3069.48   5
   1   3  -2 190446. 2967.83   1
  -1  -3   2 193997. 3151.50   4
  -1  -3   2 188072. 2934.61   3
   1   3  -2 190756. 3160.72   4
   1   3  -2 191924. 2948.92   3
  -1  -3   2 190669. 2988.65   5
   1   3  -2 193966. 2991.22   5
   1  -3  -2 195695. 3055.11   2
   1  -3  -2 192886. 3067.95   3
  -1  -3   1 109305. 1761.04   5
   1   3  -1 110557. 1754.54   5
  -1   3   1 110047. 1819.49   5
   1   3  -1 110907. 1754.26   1
  -1  -3   1 111189. 1770.19   3
  -1  -3   1 115509. 1956.71   4
   1   3  -1 110399. 1782.60   3
   1  -3  -1 110203. 1820.25   3
   1   3   0 288978. 4223.91   5
  -1   3   0 275806. 4290.77   5
  -1  -3   0 275317. 4216.98   5
  -1   3   0 280247. 4186.13   1
  -1  -3   0 289920. 4452.02   4
  -1  -3   0 286124. 4295.54   3
  -1   3   0 283867. 4252.07   2
   1  -3   0 286731. 4249.06   3
  -1   3   0 283076. 4246.75   3
  -1   3  -1 188954. 2926.76   5
  -1  -3  -1 183423. 2858.97   5
   1   3   1 189007. 2848.80   5
  -1  -3  -1 184448. 3053.04   4
   1  -3   1 189318. 2805.71   3
  -1  -3  -1 183179. 2949.90   3
  -1   3  -1 195520. 2833.13   1
  -1   3  -1 188225. 2803.19   3
  -1  -3  -2 15983.1 455.871   3
  -1   3  -2 16897.3 436.860   5
  -1   3  -2 16056.5 371.963   1
  -1   3  -3 2542.38 164.675   5
  -1   3  -3 2363.22 135.651   1
  -1  -3  -3 2531.55 180.267   3
  -1   3  -4 91101.4 1639.93   5
  -1  -3  -4 90349.1 1682.58   3
  -1   3  -4 90176.9 1578.58   1
  -1   3  -5 55529.5 872.921   2
   1  -3   5 53475.1 1059.33   4
   1  -3   5 54110.0 866.939   2
  -1  -3  -5 52884.2 1181.09   3
  -1   3  -5 52409.7 1090.29   1
   1   3   6 5553.07 316.632   3
  -1   3  -6 5835.57 175.908   2
   1   3   6 5728.15 304.343   2
   1  -3   6 5141.10 159.573   2
   1  -3   6 5217.53 238.608   4
  -1  -3  -6 5501.25 321.713   3
  -1   3  -6 5480.71 285.449   1
   1   3   7 8333.87 412.304   3
  -1   3  -7 8180.60 287.039   3
   1   3   7 8428.28 387.580   2
   1  -3   7 8273.72 234.935   2
   1  -3   7 7902.37 287.837   4
  -1  -3  -7 8139.26 408.251   3
  -1   3  -7 8046.37 378.305   1
   1  -3   8 60.8507 35.6993   2
   1  -3   8 103.124 48.9225   4
  -1   3  -8 97.4852 59.1942   3
  -1  -3  -8-5.11853 84.6657   3
   1   3   8 79.9718 72.0085   2
  -1   3  -8-18.9928 61.8860   1
  -1   3  -9 1894.90 162.381   3
   1   3   9 2175.27 210.463   2
  -1  -3  -9 2116.41 238.654   3
  -1   3  -9 2278.75 234.131   1
   1  -3   9 2111.55 133.916   2
  -1   3 -10 3555.36 233.291   3
   1   3  10 3713.13 286.803   2
   1  -3  10 3627.65 189.956   2
  -1  -3 -10 3857.29 321.025   3
   1   3  10 3287.13 289.374   1
  -1   3 -10 4086.25 322.408   1
   1  -3  10 3295.24 265.390   1
   1  -3  11 1701.14 220.936   5
   1  -3  11 1603.72 137.046   2
   1  -3  11 1402.86 185.925   1
  -1  -3 -11 1649.73 137.679   4
  -1   3 -11 1395.55 166.107   3
   1   3  11 1528.43 197.353   2
  -1  -3 -11 1835.48 240.745   3
  -1   3 -11 1797.90 225.441   1
   1   3  11 1375.93 209.231   1
   1  -3  12 1575.72 148.921   2
   1  -3  12 1973.86 241.613   1
  -1  -3 -12 1932.76 133.892   4
  -1   3 -12 1722.82 191.610   3
  -1  -3 -12 1854.95 271.605   3
   1   3  12 1795.87 219.541   2
   1   3  12 1662.89 230.202   1
   1   3  13 6022.82 413.509   2
   1  -3  13 5815.33 297.548   2
  -1  -3 -13 6245.62 205.086   4
  -1   3 -13 6490.35 381.493   3
  -1  -3 -13 5985.83 462.516   3
   1  -3  13 6025.70 417.226   1
   1   3  13 6048.25 450.198   1
   1  -3  14 93.8441 123.652   1
  -1   3 -14 201.624 105.804   3
   1   3  14 211.747 112.948   2
   1  -3  14 112.275 67.2007   2
   1   3  14 493.644 176.770   1
  -1  -3 -14 320.137 176.167   3
   1  -3  15 10763.0 441.645   2
   1  -3  15 11824.5 627.549   1
   1   3  15 10051.8 623.432   1
  -1  -3 -15 11332.4 683.595   3
  -1   3 -15 10898.6 555.287   3
   1  -3  16 40415.0 1022.56   2
  -1  -3 -16 41195.3 1427.90   3
  -1   3 -16 42361.3 1240.06   3
   1   3  16 43626.2 1415.59   1
   1  -3  16 43346.0 1337.28   1
  -1   3 -17 1211.90 212.306   3
  -1  -3 -17 1487.42 283.944   3
   1  -3  17 1833.87 289.621   1
   1   3  17 1656.74 282.656   1
  -1   3 -18 466.473 160.104   3
  -1  -3 -18 288.211 175.655   3
   1  -3  18 281.696 169.265   1
   1   3  18 128.610 173.992   1
  -1  -3 -19 12225.0 807.934   3
  -1   3 -19 12911.7 692.924   3
   1  -3  19 13005.9 758.963   1
   1   3  19 14083.9 833.226   1
  -1  -3 -20 356.192 175.241   3
   1  -3  20 635.117 235.513   1
   1   3  20 529.693 233.422   1
  -1  -3 -21 2357.65 388.890   3
   1  -3  21 1620.72 302.238   1
   1   3  21 1573.73 328.847   1
   1  -4 -21 733.002 277.838   3
  -1  -4  21 1019.07 264.680   1
  -1   4  21 249.763 171.226   1
   1  -4 -20-254.219 228.975   3
  -1  -4  20-246.856 207.497   1
  -1   4  20-71.3726 185.867   1
  -1  -4  19 151.165 149.493   1
   1  -4 -19-155.003 186.994   3
  -1   4  19-120.174 190.307   1
   1   4 -19-90.2985 134.382   3
  -1  -4  18 537.717 175.400   1
  -1   4  18 500.591 204.770   1
   1  -4 -18 400.619 196.520   3
   1   4 -18 171.134 124.049   3
  -1  -4  17 14769.5 749.044   1
   1   4 -17 15590.4 728.815   3
   1  -4 -17 13701.6 832.295   3
  -1   4  17 13499.3 767.807   1
  -1  -4  16 267.585 95.4349   2
   1   4 -16 366.659 140.303   3
   1  -4 -16 549.614 206.579   3
  -1   4  16 417.559 153.569   1
  -1  -4  16 254.751 146.451   1
  -1  -4  15 8788.73 533.163   1
   1   4 -15 7848.05 476.536   3
  -1  -4  15 7919.71 401.045   2
   1  -4 -15 8234.02 600.908   3
  -1   4  15 8405.09 557.321   1
  -1  -4  14 2000.05 191.454   2
   1   4 -14 1676.58 215.758   3
   1  -4 -14 1551.18 284.554   3
   1   4 -14 1681.47 187.765   2
  -1   4  14 1712.45 264.137   1
  -1  -4  14 2117.84 262.767   1
  -1  -4  13 27077.7 758.051   2
   1   4 -13 27448.8 879.862   3
   1  -4 -13 28724.0 1080.30   3
   1   4 -13 29062.3 812.687   2
  -1   4  13 29022.2 1014.94   1
  -1  -4  13 28133.1 932.873   1
  -1  -4  12 15259.8 514.442   2
  -1   4  12 15852.5 688.894   2
   1  -4 -12 15904.0 754.909   3
   1   4 -12 15933.7 543.927   2
  -1   4  12 15890.4 700.117   1
  -1  -4  12 15511.4 636.793   1
  -1  -4  11 61.2871 58.0010   2
   1  -4 -11-68.7654 113.698   3
   1   4 -11-71.1179 60.0939   2
  -1   4  11 53.8196 89.1203   2
  -1   4  11-14.7554 90.4118   1
  -1  -4  11 137.033 114.388   1
  -1  -4  10 1320.25 170.582   1
  -1  -4  10 1015.32 173.260   5
  -1   4  10 1134.42 192.212   1
   1   4 -10 1129.65 178.113   1
   1   4 -10 1318.21 138.423   2
  -1   4  10 848.781 151.996   2
   1  -4 -10 1368.92 218.942   3
  -1  -4  10 1192.77 124.707   2
  -1  -4   9 64990.0 1500.01   5
   1   4  -9 66056.4 1482.45   1
  -1   4   9 63312.2 1475.51   2
   1  -4  -9 63065.3 1560.62   3
   1   4  -9 63580.4 1237.15   2
  -1  -4   9 63690.3 1225.11   2
  -1  -4   8 75351.6 1495.66   4
  -1  -4   8 72493.1 1354.30   2
   1   4  -8 76120.7 1585.72   1
  -1   4   8 74499.2 1614.06   2
   1  -4  -8 73142.3 1678.40   3
   1   4  -8 75844.2 1363.06   2
  -1  -4   7 12743.2 506.389   5
  -1  -4   7 13478.6 485.198   4
  -1  -4   7 13372.7 387.502   2
   1   4  -7 13285.0 382.102   2
   1   4  -7 12626.4 506.732   4
  -1   4   7 13036.4 505.716   1
   1   4  -7 13798.0 507.044   1
  -1   4   7 12828.1 513.898   2
   1  -4  -7 12814.6 553.056   3
  -1  -4   6 66117.7 1366.57   5
  -1  -4   6 64471.7 1346.30   4
   1   4  -6 65103.8 1387.17   4
   1  -4  -6 64889.6 1433.89   3
   1   4  -6 63870.0 1308.75   1
   1   4  -6 65025.2 1146.39   2
  -1  -4   6 64237.2 1171.02   2
   1   4  -5 83621.1 1530.48   1
   1   4  -5 81721.4 1392.02   2
  -1  -4   5 83297.7 1586.38   5
   1   4  -5 82874.2 1657.37   4
  -1  -4   5 81441.4 1619.87   4
  -1  -4   5 83959.5 1428.87   2
   1  -4  -5 82901.8 1665.79   3
  -1  -4   4 1623.87 148.315   5
   1   4  -4 2105.40 119.801   2
   1   4  -4 1819.31 115.903   3
   1   4  -4 1778.22 179.560   4
  -1  -4   4 2026.27 185.964   4
   1   4  -4 2019.45 146.142   1
   1  -4  -4 2206.11 190.116   3
  -1  -4   3 111095. 1948.11   5
   1   4  -3 114755. 1952.31   5
  -1   4   3 116407. 2038.70   5
   1   4  -3 115410. 1904.87   1
  -1  -4   3 115715. 2106.87   4
   1   4  -3 111220. 1854.92   3
   1  -4  -3 115415. 2041.30   3
   1   4  -3 120288. 1878.98   2
   1   4  -2 93731.0 1569.85   5
  -1  -4   2 90465.4 1569.30   5
  -1   4   2 92208.3 1634.14   5
   1   4  -2 92866.6 1542.03   1
  -1  -4   2 90774.0 1515.84   3
  -1  -4   2 92659.0 1764.92   4
   1   4  -2 91486.6 1539.46   3
   1  -4  -2 91488.9 1649.61   3
  -1  -4   1 652304. 9601.89   5
   1   4  -1 632001. 9586.32   5
  -1   4   1 639831. 9655.10   5
   1   4  -1 653591. 9571.59   1
  -1  -4   1 670657. 9876.04   4
  -1  -4   1 659447. 9610.47   3
   1  -4  -1 674546. 9669.03   3
   1   4  -1 651678. 9627.32   3
  -1   4   1 641085. 9658.28   3
  -1   4   1 636726. 9651.33   2
   1   4   0 1436.26 112.202   5
  -1   4   0 1060.16 110.154   5
  -1  -4   0 982.281 91.2027   5
  -1   4   0 1320.61 87.6899   1
  -1  -4   0 1055.17 158.974   4
   1   4   0 1195.03 116.112   3
  -1  -4   0 1305.33 120.732   3
   1  -4   0 1048.27 94.6260   3
  -1   4   0 935.549 92.6267   3
   1  -4   1 8808.54 250.847   1
  -1   4  -1 8254.62 250.254   1
   1   4   1 9171.37 273.623   5
  -1  -4  -1 8602.37 274.840   5
  -1   4  -1 8735.37 249.853   3
  -1  -4  -1 8846.07 329.180   3
   1  -4   1 9242.18 256.535   3
  -1   4  -1 8898.43 312.620   5
  -1   4  -2 42351.1 807.478   1
   1  -4   2 44723.1 810.067   1
   1   4   2 42987.4 853.130   5
  -1   4  -2 43145.3 741.497   3
  -1  -4  -2 41662.4 929.610   3
   1  -4   2 43678.1 737.999   3
  -1   4  -2 43609.0 899.600   5
  -1  -4  -3 10608.1 408.232   3
  -1   4  -3 10908.9 329.871   1
  -1   4  -3 11652.7 389.051   5
  -1   4  -4 7168.08 316.832   5
  -1  -4  -4 7049.85 338.090   3
  -1   4  -4 6886.55 274.646   1
   1  -4   5 88471.1 1665.73   4
  -1   4  -5 89695.0 1689.83   5
  -1  -4  -5 88323.8 1749.05   3
  -1   4  -5 85962.9 1606.74   1
  -1   4  -6 11885.9 258.070   2
   1   4   6 11801.7 473.911   2
   1  -4   6 12117.3 433.519   4
  -1  -4  -6 11043.5 485.863   3
  -1   4  -6 12033.5 439.464   1
   1  -4   6 12166.0 264.137   2
   1   4   7 7480.24 406.479   3
   1   4   7 8081.05 398.662   2
  -1   4  -7 7411.61 212.981   2
   1  -4   7 7167.88 321.595   4
   1  -4   7 7613.87 211.856   2
  -1  -4  -7 7119.18 404.358   3
  -1   4  -7 7879.26 379.392   1
   1  -4   8 1026.16 79.5306   2
   1  -4   8 934.804 116.400   4
   1   4   8 1218.89 160.807   2
  -1  -4  -8 1096.40 182.504   3
  -1   4  -8 1025.14 81.2182   2
  -1   4  -8 1067.46 105.796   3
   1   4   8 1193.56 184.493   3
  -1   4  -8 1002.90 150.466   1
  -1   4  -9 19758.6 535.523   3
   1   4   9 18434.6 680.855   2
   1  -4   9 18224.7 519.232   4
  -1   4  -9 19540.0 697.329   1
  -1  -4  -9 20220.4 758.156   3
   1  -4   9 18562.9 442.361   2
  -1   4 -10 7981.12 453.419   1
   1   4  10 7848.69 458.316   1
   1  -4  10 8049.95 273.003   2
   1  -4  10 7672.19 452.252   5
   1  -4  10 7690.56 406.955   1
  -1  -4 -10 6998.76 461.786   3
   1   4  10 8082.90 448.032   2
  -1   4 -10 8096.23 340.409   3
  -1   4 -11 11790.9 448.820   3
   1   4  11 13673.1 603.496   2
   1  -4  11 11801.7 370.180   2
   1  -4  11 12072.6 541.065   1
  -1  -4 -11 11810.3 622.108   3
   1   4  11 12087.5 604.289   1
   1  -4  12 220.437 64.2074   2
   1  -4  12 412.280 142.338   1
  -1  -4 -12 441.106 95.0416   4
  -1  -4 -12 190.282 139.647   3
   1   4  12 310.620 124.735   2
  -1   4 -12 302.956 103.928   3
   1   4  12 395.664 164.775   1
   1   4  13 47610.7 1328.28   2
   1  -4  13 45249.4 978.394   2
   1  -4  13 45243.7 1264.43   1
  -1  -4 -13 46169.8 993.073   4
  -1  -4 -13 45481.9 1414.08   3
  -1   4 -13 45919.4 1134.51   3
   1   4  13 46082.6 1369.89   1
   1  -4  14 3130.50 210.556   2
   1  -4  14 3553.09 336.111   1
  -1  -4 -14 3221.44 186.311   4
  -1  -4 -14 3378.94 372.188   3
  -1   4 -14 3169.20 270.553   3
   1   4  14 3561.47 362.892   1
   1  -4  15 10361.6 412.383   2
  -1  -4 -15 11294.2 696.758   3
  -1   4 -15 11012.2 531.235   3
   1  -4  15 10821.1 596.120   1
   1   4  15 10605.8 652.496   1
   1  -4  16 2193.80 300.638   1
  -1  -4 -16 1931.63 328.022   3
   1   4  16 2563.42 330.944   1
  -1   4 -16 2053.31 239.601   3
  -1   4 -17 6493.71 439.202   3
  -1  -4 -17 6265.83 557.563   3
   1  -4  17 5735.62 472.010   1
   1   4  17 6379.51 539.303   1
  -1  -4 -18 1867.05 342.728   3
  -1   4 -18 1787.12 254.991   3
   1  -4  18 2053.68 308.191   1
   1   4  18 951.928 242.956   1
  -1  -4 -19 1140.35 291.247   3
   1  -4  19 863.547 226.410   1
   1   4  19 890.759 255.175   1
  -1  -4 -20 10.3032 173.454   3
   1  -4  20 327.834 199.461   1
   1   4  20 74.3746 171.612   1
  -1  -4 -21 4098.43 494.362   3
   1  -4  21 3591.58 439.399   1
   1   4  21 4315.04 504.810   1
   1  -5 -21 3006.07 463.749   3
  -1  -5  21 2652.87 368.207   1
  -1   5  21 3453.60 440.803   1
   1  -5 -20 1774.09 358.650   3
  -1  -5  20 2410.01 355.154   1
  -1   5  20 2134.98 359.958   1
   1  -5 -19 27893.8 1330.33   3
  -1  -5  19 28894.8 1153.24   1
  -1   5  19 29140.8 1257.79   1
  -1  -5  18 3588.34 392.479   1
   1   5 -18 3597.14 350.771   3
  -1   5  18 3821.50 438.661   1
   1  -5 -18 3405.71 463.345   3
  -1  -5  17 1144.64 233.000   1
  -1   5  17 1834.68 312.901   1
   1   5 -17 1075.17 202.698   3
   1  -5 -17 1136.49 271.252   3
  -1  -5  16 5010.78 422.872   1
   1   5 -16 5132.80 383.454   3
   1  -5 -16 5266.52 514.174   3
  -1   5  16 4637.02 449.233   1
  -1  -5  15 664.189 123.143   2
   1  -5 -15 227.370 158.283   3
   1   5 -15 706.760 161.454   3
  -1  -5  15 569.238 167.808   1
  -1   5  15 546.036 192.368   1
  -1  -5  14 70.0737 73.1511   2
   1   5 -14 121.366 90.7336   3
   1   5 -14 259.469 101.218   2
   1  -5 -14 85.6437 156.322   3
  -1   5  14-46.6943 123.154   1
  -1  -5  14-159.530 148.017   1
  -1  -5  13 5628.36 403.463   1
   1   5 -13 6551.94 338.151   2
  -1  -5  13 6558.70 328.558   2
   1  -5 -13 5495.18 485.400   3
  -1   5  13 6256.14 469.488   1
  -1  -5  12 4515.14 342.178   1
   1   5 -12 4438.28 262.300   2
  -1  -5  12 4365.04 256.315   2
   1  -5 -12 5062.47 434.122   3
  -1   5  12 4760.30 391.284   1
  -1  -5  11 15116.9 487.411   2
  -1   5  11 16369.0 700.862   2
   1  -5 -11 15182.8 736.078   3
   1   5 -11 15716.6 501.688   2
  -1   5  11 15263.0 673.633   1
  -1  -5  11 16214.0 622.035   1
  -1  -5  10 8198.45 419.361   1
  -1  -5  10 8010.61 462.589   5
  -1  -5  10 7746.25 318.116   2
   1   5 -10 8085.70 455.166   1
  -1   5  10 7882.47 457.154   1
  -1   5  10 7390.85 448.077   2
   1  -5 -10 8430.31 511.966   3
   1   5 -10 8284.99 334.688   2
  -1  -5   9 1627.27 205.633   5
  -1  -5   9 1627.27 178.989   4
   1   5  -9 1888.81 216.787   1
  -1   5   9 1932.73 218.699   2
   1   5  -9 1574.30 138.103   2
   1  -5  -9 1792.75 235.827   3
  -1  -5   9 1901.01 149.352   2
  -1  -5   8 43325.1 1092.37   4
   1   5  -8 47155.0 1138.18   1
  -1   5   8 43571.8 1163.22   2
   1  -5  -8 43888.9 1229.60   3
   1   5  -8 46049.6 912.628   2
  -1  -5   8 46550.2 937.400   2
  -1  -5   7 4865.06 308.642   4
   1  -5  -7 5305.64 363.427   3
  -1   5   7 5199.59 333.677   2
   1   5  -7 5240.43 304.237   1
  -1  -5   7 4868.59 229.269   2
   1   5  -7 5277.71 219.431   2
   1   5  -6 4223.75 186.914   2
  -1  -5   6 5023.01 297.386   5
   1   5  -6 4166.27 197.281   3
  -1  -5   6 4260.12 295.363   4
   1   5  -6 4212.10 249.182   1
   1  -5  -6 4164.00 307.971   3
  -1  -5   5 6388.49 314.668   5
   1   5  -5 5977.24 225.633   2
  -1  -5   5 5953.83 348.482   4
   1   5  -5 5591.35 224.757   3
   1   5  -5 5613.97 273.403   1
   1  -5  -5 5697.76 343.703   3
  -1  -5   4 125624. 2238.86   5
   1   5  -4 130324. 2253.10   5
  -1   5   4 130808. 2357.92   5
   1   5  -4 133665. 2116.90   2
  -1  -5   4 126239. 2399.20   4
   1   5  -4 128424. 2105.95   3
   1   5  -4 129274. 2186.54   1
   1  -5  -4 127287. 2354.58   3
  -1  -5   3 48640.1 1019.54   5
   1   5  -3 50684.1 1022.77   5
  -1   5   3 50418.9 1087.71   5
   1   5  -3 50153.5 983.517   1
  -1  -5   3 49963.0 924.948   3
  -1  -5   3 49804.7 1196.08   4
   1   5  -3 48908.0 946.162   3
   1  -5  -3 49519.6 1105.01   3
   1   5  -2 73771.2 1323.72   5
  -1  -5   2 70930.1 1327.05   5
  -1   5   2 72072.9 1377.60   5
   1  -5  -2 72142.6 1411.95   5
   1   5  -2 72997.3 1295.24   1
  -1  -5   2 72475.4 1554.33   4
  -1  -5   2 70799.1 1275.76   3
   1  -5  -2 72158.6 1407.23   3
   1   5  -2 72509.0 1304.26   3
  -1   5   2 72176.8 1406.87   3
  -1  -5   1 44497.2 904.485   5
   1   5  -1 47313.0 905.351   5
  -1   5   1 44934.8 949.851   5
   1  -5  -1 44876.4 961.424   5
   1   5  -1 46628.4 877.299   1
  -1  -5   1 45618.5 1122.59   4
  -1  -5   1 46170.9 914.648   3
   1   5  -1 44648.4 929.341   3
   1  -5  -1 45018.0 955.678   3
  -1   5   1 44193.2 946.533   2
  -1   5   1 45619.2 955.467   3
  -1   5   0 5693.87 264.782   5
   1   5   0 6087.73 239.770   5
  -1   5   0 6265.88 212.184   1
  -1  -5   0 5772.36 237.253   5
   1   5   0 5545.91 262.287   3
   1  -5   0 6178.38 252.750   3
  -1  -5   0 5967.64 269.269   3
  -1   5   0 5844.97 246.574   3
  -1  -5  -1 7323.57 269.713   5
   1   5   1 6803.86 255.870   5
   1  -5   1 6948.97 250.459   3
  -1  -5  -1 7079.63 310.795   3
   1   5   1 7637.11 321.910   3
  -1   5  -1 6848.78 246.408   3
   1  -5   1 7225.21 238.429   1
  -1   5  -1 7061.98 242.364   1
  -1   5  -1 6847.07 293.454   5
  -1  -5  -2 71336.9 1378.19   5
   1   5   2 75125.0 1347.63   5
  -1   5  -2 73007.7 1404.59   5
   1  -5   2 72985.0 1242.12   3
  -1   5  -2 75028.2 1250.17   3
  -1  -5  -2 72932.0 1451.02   3
  -1   5  -2 73377.9 1292.81   1
   1  -5   2 78197.9 1299.97   1
   1   5   3 80442.3 1504.81   5
   1  -5   3 79578.9 1285.78   3
  -1   5  -3 81465.9 1307.02   3
  -1  -5  -3 79207.1 1591.48   3
  -1   5  -3 81127.2 1533.33   5
   1  -5   3 82138.5 1418.46   1
  -1   5  -3 81725.3 1430.67   1
  -1   5  -4 52936.7 1147.44   5
   1  -5   4 53134.8 1036.85   1
  -1   5  -4 52224.0 1058.47   1
  -1  -5  -4 51965.9 1212.55   3
  -1   5  -4 53266.2 887.689   3
  -1   5  -4 55331.0 897.119   2
  -1   5  -5 2000.58 187.584   5
  -1   5  -5 1944.99 77.2017   2
  -1   5  -5 1802.39 85.5045   3
  -1   5  -5 1834.86 154.217   1
  -1  -5  -5 1890.80 201.831   3
   1  -5   5 2138.67 162.584   1
  -1   5  -6 16906.2 545.341   1
   1  -5   6 17305.3 513.393   1
  -1   5  -6 16296.2 351.884   3
   1  -5   6 17160.4 591.074   4
  -1   5  -6 16639.2 581.972   5
  -1  -5  -6 17350.1 643.422   3
  -1   5  -6 16760.6 322.262   2
   1  -5   7 16612.1 585.914   4
   1   5   7 18615.4 687.558   3
  -1   5  -7 17272.3 347.200   2
   1   5   7 17309.3 641.843   2
  -1  -5  -7 17152.5 671.532   3
  -1   5  -7 17275.5 591.528   1
   1  -5   8 3809.31 255.159   4
   1   5   8 4366.09 339.318   3
  -1   5  -8 4081.65 148.585   2
   1   5   8 3731.26 293.971   2
  -1  -5  -8 4310.38 339.561   3
  -1   5  -8 4426.01 298.567   1
   1  -5   9 287.741 112.809   1
   1   5   9 300.801 105.820   2
  -1   5  -9 295.858 70.3857   3
   1  -5   9 312.010 80.1727   4
  -1  -5  -9 253.267 123.229   3
   1   5   9 395.649 130.029   1
  -1   5  -9 310.960 92.6882   1
   1  -5   9 300.979 51.5458   2
  -1   5 -10 354.798 123.354   1
   1   5  10 207.114 113.558   1
   1  -5  10 199.326 93.1562   5
   1  -5  10 289.752 82.8903   4
  -1   5 -10 123.395 50.6153   3
   1   5  10 249.423 105.025   2
  -1  -5 -10 3.02982 126.071   3
   1  -5  10 48.9977 91.1239   1
   1  -5  10 248.712 54.5646   2
   1  -5  11 8666.74 450.364   1
   1  -5  11 9306.80 300.115   2
   1   5  11 9879.18 530.799   2
  -1   5 -11 8423.22 358.981   3
  -1  -5 -11 8530.22 544.297   3
   1   5  11 8350.47 511.099   1
   1  -5  12 9195.52 483.448   1
   1  -5  12 9066.10 315.594   2
  -1   5 -12 8834.04 389.920   3
   1   5  12 8698.29 519.240   2
  -1  -5 -12 9638.18 446.429   4
  -1  -5 -12 8553.18 562.244   3
   1   5  12 8816.70 544.184   1
   1  -5  13 148.926 142.302   1
   1  -5  13-30.2032 53.6741   2
  -1   5 -13 61.7490 89.5470   3
  -1  -5 -13 92.4408 79.7330   4
  -1  -5 -13 390.355 209.442   3
   1   5  13-18.3717 155.306   1
   1  -5  14 13991.3 444.778   2
   1   5  14 14028.6 738.557   1
  -1  -5 -14 14069.2 517.436   4
  -1   5 -14 14223.0 559.522   3
  -1  -5 -14 14253.1 778.256   3
   1  -5  14 13867.6 659.152   1
   1  -5  15 16602.1 509.316   2
  -1  -5 -15 16789.0 518.154   4
  -1  -5 -15 16376.8 873.833   3
  -1   5 -15 17271.5 649.050   3
   1   5  15 15525.9 802.442   1
   1  -5  15 17613.9 766.720   1
  -1   5 -16 16835.9 668.809   3
  -1  -5 -16 14934.9 858.736   3
   1   5  16 16623.1 857.405   1
   1  -5  16 15674.8 758.452   1
  -1  -5 -17 7079.13 610.659   3
  -1   5 -17 8346.28 472.227   3
   1   5  17 7515.35 590.143   1
   1  -5  17 7427.60 529.050   1
  -1   5 -18 27873.3 949.170   3
  -1  -5 -18 28309.0 1283.62   3
   1   5  18 28293.9 1210.99   1
   1  -5  18 26917.0 1088.39   1
  -1  -5 -19 447.061 233.943   3
   1   5  19 401.927 224.758   1
   1  -5  19 272.352 192.360   1
  -1  -5 -20 6070.37 623.332   3
   1   5  20 6826.98 609.604   1
   1  -5  20 7082.03 576.385   1
  -1  -5 -21 3395.90 492.893   3
   1   5  21 4167.66 494.265   1
   1  -5  21 3868.28 449.508   1
   1  -6 -20 796.887 280.632   3
  -1   6  20 977.976 285.483   1
  -1  -6  20 467.264 200.015   1
   1  -6 -19 1989.17 374.232   3
  -1   6  19 1769.45 336.190   1
  -1  -6  19 2144.73 322.863   1
   1   6 -18 740.881 180.994   3
   1  -6 -18 252.319 190.565   3
  -1  -6  18 308.881 163.085   1
  -1   6  18 394.797 204.043   1
  -1  -6  17-5.00997 146.367   1
  -1   6  17 135.537 140.682   1
   1   6 -17-26.5578 101.066   3
   1  -6 -17-201.350 196.843   3
  -1  -6  16 414.996 175.524   1
  -1   6  16 564.536 191.395   1
   1  -6 -16 731.696 249.847   3
   1   6 -16 628.997 147.270   3
  -1  -6  15 100.980 134.598   1
  -1   6  15 117.985 141.729   1
  -1  -6  15 535.101 111.301   2
   1   6 -15 395.923 123.975   3
   1  -6 -15 342.385 167.847   3
  -1  -6  14 1209.12 209.688   1
   1   6 -14 968.244 164.298   3
   1  -6 -14 1134.23 244.762   3
   1   6 -14 1126.87 146.549   2
  -1   6  14 1351.16 241.984   1
  -1  -6  14 945.487 133.694   2
   1   6 -13 33045.5 825.645   2
  -1  -6  13 31911.8 808.430   2
  -1  -6  13 32871.4 1023.72   1
  -1   6  13 33385.0 1137.30   1
  -1  -6  12 255.701 135.763   1
   1   6 -12-13.4121 63.0503   2
   1  -6 -12 26.4923 150.375   3
  -1   6  12-174.413 153.320   1
  -1  -6  12 79.1417 68.9818   2
   1   6 -11 5713.48 276.150   2
  -1  -6  11 5431.22 355.521   1
  -1  -6  11 5455.09 276.254   2
   1  -6 -11 5549.01 451.015   3
  -1   6  11 5901.73 421.416   1
  -1  -6  10 526.543 125.299   1
  -1  -6  10 300.923 114.885   5
  -1  -6  10 603.327 123.527   4
  -1  -6  10 478.333 89.0113   2
   1   6 -10 619.014 148.751   1
  -1   6  10 659.084 161.007   1
  -1   6  10 573.299 152.529   2
   1  -6 -10 603.011 168.065   3
   1   6 -10 509.090 87.0774   2
  -1  -6   9 915.001 157.011   5
   1   6  -9 1016.45 107.395   2
  -1  -6   9 796.865 140.088   1
  -1  -6   9 744.348 136.648   4
  -1   6   9 888.080 174.564   2
   1  -6  -9 814.503 182.426   3
  -1   6   9 833.078 164.853   1
   1   6  -9 1029.50 165.654   1
   1   6  -8 127.343 55.4377   3
  -1  -6   8 41.9663 82.3996   4
   1   6  -8 60.4094 63.8165   1
   1   6  -8 183.824 59.3222   2
   1  -6  -8 99.4120 106.209   3
  -1   6   8 25.9287 96.4015   2
  -1  -6   7 8171.29 436.559   4
   1   6  -7 7769.22 290.038   3
   1   6  -7 7922.81 385.000   1
   1  -6  -7 7420.28 446.865   3
   1   6  -7 7703.65 271.552   2
  -1  -6   6 3520.24 256.668   5
   1   6  -6 3076.60 167.311   2
  -1  -6   6 2793.37 260.635   4
   1   6  -6 3037.42 173.746   3
   1  -6  -6 3048.13 273.509   3
   1   6  -6 3572.09 238.401   1
   1   6  -5 73.9671 63.2537   1
   1   6  -5 149.635 92.5481   5
  -1  -6   5 117.724 74.5854   5
  -1   6   5-18.5178 89.7264   5
   1   6  -5 37.3575 58.5485   2
  -1  -6   5 80.2835 92.7877   4
   1   6  -5 28.6900 49.9737   3
   1  -6  -5-137.038 126.058   3
  -1  -6   4 79777.2 1565.76   5
   1   6  -4 79132.2 1557.73   5
  -1   6   4 83597.9 1654.00   5
   1   6  -4 81877.3 1510.89   1
  -1  -6   4 81061.3 1760.82   4
   1  -6  -4 82484.3 1686.80   3
   1   6  -4 78370.8 1440.12   3
   1   6  -4 82598.1 1453.93   2
   1   6  -3 34731.1 778.724   1
  -1   6   3 35954.5 882.177   5
   1   6  -3 35789.0 828.520   5
  -1  -6   3 33935.5 822.209   5
  -1  -6   3 36178.0 1023.62   4
  -1  -6   3 34750.3 734.041   3
   1  -6  -3 34420.0 912.203   3
   1   6  -3 35146.1 769.372   3
  -1   6   3 35345.1 904.695   3
   1   6  -2 12261.8 387.143   1
  -1   6   2 12604.8 442.178   5
   1  -6  -2 11964.8 454.295   5
  -1  -6   2 12454.3 422.135   5
   1   6  -2 12648.7 416.299   5
  -1  -6   2 12041.3 381.799   3
  -1  -6   2 12878.0 563.213   4
   1   6  -2 13147.4 415.842   3
   1  -6  -2 12818.8 467.818   3
  -1   6   2 12209.3 450.095   2
  -1   6   2 12727.2 465.644   3
   1   6  -1 19708.5 509.017   1
  -1   6   1 20175.6 577.498   5
   1  -6  -1 19757.6 581.783   5
  -1  -6   1 20682.9 552.430   5
   1   6  -1 20944.9 548.069   5
  -1  -6   1 20385.1 731.872   4
   1   6  -1 20081.4 563.126   3
   1  -6  -1 20833.4 589.906   3
  -1  -6   1 19495.5 541.270   3
  -1   6   1 19021.8 568.458   3
  -1   6   0 15472.2 404.979   1
  -1   6   0 14775.8 481.740   5
   1   6   0 15661.8 450.421   5
  -1  -6   0 15530.7 493.508   3
   1   6   0 15424.0 493.555   3
   1  -6   0 16110.8 472.410   3
  -1   6   0 15521.1 468.680   3
  -1  -6   0 15103.5 450.623   5
   1  -6   0 15747.0 499.330   5
  -1   6  -1 591.949 81.3600   1
  -1   6  -1 552.337 109.262   5
  -1  -6  -1 670.521 115.535   3
   1  -6   1 664.663 90.9741   3
   1   6   1 555.177 102.548   3
  -1   6  -1 669.185 91.9595   3
   1  -6   1 669.467 106.498   5
  -1  -6  -1 794.795 105.529   5
   1   6   1 683.166 93.4343   5
  -1   6  -2 11033.6 411.272   5
   1  -6   2 10438.1 409.976   5
   1   6   2 11176.3 442.990   3
   1  -6   2 10894.1 326.331   3
  -1  -6  -2 10790.5 441.670   3
  -1   6  -2 10759.3 325.002   3
  -1   6  -2 10541.5 341.869   1
   1  -6   2 10970.5 343.198   1
   1   6   2 10790.2 373.681   5
  -1  -6  -2 10214.5 387.534   5
   1  -6   3-24.0814 62.1869   5
  -1   6  -3 66.5041 74.3561   5
   1   6   3-23.1369 63.3144   5
   1  -6   3 22.9152 31.5382   3
  -1  -6  -3 23.4586 76.8178   3
  -1   6  -3 6.34726 32.3607   3
   1  -6   3 18.7633 56.3388   1
  -1   6  -3 150.123 54.6791   1
  -1   6  -4 5479.85 305.125   5
   1   6   4 5253.84 298.864   5
   1  -6   4 5528.06 169.974   3
  -1   6  -4 5261.24 185.252   3
  -1  -6  -4 5423.72 335.826   3
   1  -6   4 5578.32 256.158   1
  -1   6  -4 5280.09 257.927   1
  -1   6  -5 5032.76 165.303   2
  -1   6  -5 5126.47 269.239   1
   1  -6   5 5138.74 255.954   1
  -1  -6  -5 4966.90 336.052   3
  -1   6  -5 4985.99 168.080   3
  -1   6  -5 4807.04 300.924   5
  -1   6  -6 1251.56 171.929   5
  -1   6  -6 1536.65 76.8698   2
   1  -6   6 1757.77 209.314   4
  -1   6  -6 1597.22 162.849   1
  -1   6  -6 1686.72 94.4375   3
  -1  -6  -6 1537.25 209.190   3
   1  -6   6 1612.15 155.692   1
   1  -6   7 27117.0 721.332   1
  -1   6  -7 26523.3 476.797   2
   1   6   7 26107.5 847.359   2
   1  -6   7 24901.0 803.542   4
  -1   6  -7 25578.2 516.627   3
  -1  -6  -7 25730.8 879.603   3
  -1   6  -7 26765.1 772.845   1
   1  -6   8 6369.08 333.669   1
  -1   6  -8 6347.71 175.481   2
   1   6   8 6764.49 436.036   3
   1   6   8 5909.26 392.855   2
  -1   6  -8 6033.75 205.200   3
   1  -6   8 5513.27 343.477   4
  -1  -6  -8 6249.99 419.242   3
  -1   6  -8 6513.91 372.146   1
  -1   6  -9 6426.83 385.026   1
   1   6   9 5615.32 394.089   1
   1  -6   9 5873.92 393.400   5
  -1   6  -9 5514.79 175.895   2
   1   6   9 5745.40 418.410   3
   1   6   9 5378.65 382.513   2
   1  -6   9 4672.60 312.985   4
  -1  -6  -9 5535.46 419.577   3
   1  -6   9 5469.04 329.505   1
   1  -6  10 17369.3 629.085   1
   1   6  10 16722.6 713.943   2
  -1   6 -10 16844.1 473.289   3
  -1  -6 -10 15264.0 739.236   3
  -1   6 -10 17534.5 702.723   1
   1   6  10 17706.3 741.639   1
   1  -6  10 16318.6 588.864   4
   1  -6  11 3580.78 292.333   1
   1  -6  11 2839.44 226.285   4
   1   6  11 3187.04 318.098   2
  -1   6 -11 3117.45 201.007   3
  -1  -6 -11 3729.15 376.622   3
   1   6  11 3536.65 331.586   1
   1  -6  12 30908.2 951.639   1
  -1   6 -12 29235.5 750.777   3
  -1  -6 -12 30226.0 937.792   4
  -1  -6 -12 30306.4 1121.94   3
   1  -6  12 28561.9 624.412   2
   1   6  12 28102.1 1040.89   1
   1  -6  13 1216.34 209.466   1
   1  -6  13 1858.22 130.644   2
  -1   6 -13 1556.29 162.004   3
  -1  -6 -13 1915.69 221.294   4
  -1  -6 -13 1544.44 272.710   3
   1   6  13 1455.57 256.889   1
   1  -6  14 7104.47 276.140   2
   1   6  14 7243.17 538.435   1
  -1  -6 -14 6781.53 392.723   4
  -1   6 -14 6905.49 360.570   3
  -1  -6 -14 6606.74 551.791   3
   1  -6  14 7076.58 457.384   1
   1  -6  15 5777.42 254.309   2
  -1  -6 -15 5247.72 332.222   4
   1   6  15 5591.73 479.532   1
  -1  -6 -15 6239.64 546.611   3
  -1   6 -15 6197.61 354.144   3
   1  -6  15 5967.45 444.802   1
  -1  -6 -16 124.822 83.5209   4
  -1  -6 -16 49.4570 154.712   3
  -1   6 -16-42.6502 77.0493   3
   1  -6  16 216.214 161.014   1
   1   6  16-208.475 198.600   1
  -1  -6 -17 5331.10 537.512   3
  -1   6 -17 6139.94 380.292   3
   1  -6  17 5579.32 454.710   1
   1   6  17 5978.50 535.386   1
  -1  -6 -18 1184.78 286.812   3
   1  -6  18 715.270 211.369   1
   1   6  18 1143.71 275.184   1
  -1  -6 -19 96.4731 179.304   3
   1  -6  19 312.810 175.327   1
   1   6  19 241.802 157.433   1
  -1  -6 -20 299.063 194.823   3
   1  -6  20 127.979 168.905   1
   1   6  20 153.668 167.282   1
   1  -7 -20 711.419 306.498   3
  -1  -7  20 946.684 266.623   1
  -1   7  20 1047.90 283.523   1
   1  -7 -19 2207.12 423.369   3
  -1  -7  19 2645.65 351.884   1
  -1   7  19 3142.79 425.614   1
   1  -7 -18 5366.80 580.084   3
  -1  -7  18 6612.66 516.014   1
  -1   7  18 6533.79 579.935   1
  -1  -7  17 674.857 213.767   1
   1  -7 -17 536.667 230.068   3
  -1   7  17 897.637 236.294   1
   1   7 -17 496.361 143.089   3
  -1  -7  16 498.333 178.060   1
   1  -7 -16 836.085 263.206   3
  -1   7  16 425.067 163.955   1
   1   7 -16 661.980 142.007   3
  -1  -7  15 8522.01 531.862   1
   1  -7 -15 9534.96 695.698   3
  -1   7  15 8580.06 601.853   1
   1   7 -15 8282.80 448.578   3
  -1  -7  14 9367.43 532.426   1
   1  -7 -14 8032.29 617.416   3
  -1   7  14 9382.27 607.893   1
   1   7 -14 8789.52 377.288   2
   1   7 -14 9526.47 460.222   3
  -1  -7  13 54717.4 1418.02   1
   1  -7 -13 53362.8 1682.54   3
  -1   7  13 52702.0 1548.33   1
   1   7 -13 56088.3 1163.15   2
   1  -7 -12 999.879 243.726   3
   1   7 -12 1343.04 142.772   2
  -1  -7  12 1052.13 196.478   1
  -1   7  12 1030.29 217.006   1
   1  -7 -11 888.371 234.712   3
   1   7 -11 661.600 103.418   2
  -1  -7  11 733.250 165.087   4
   1   7 -11 606.260 107.042   3
  -1  -7  11 532.293 145.601   1
  -1   7  11 736.702 196.073   1
   1  -7 -10 676.131 182.191   3
  -1  -7  10 802.349 154.497   4
   1   7 -10 735.248 101.011   2
   1   7 -10 662.351 94.1998   3
  -1   7  10 783.397 181.608   1
  -1  -7  10 974.789 156.308   1
   1   7  -9 13951.0 590.395   1
  -1   7   9 13505.2 614.233   1
  -1  -7   9 13826.7 544.227   1
  -1  -7   9 13642.6 618.444   5
  -1  -7   9 13299.0 603.649   4
   1   7  -9 13241.9 426.299   3
  -1   7   9 13137.6 627.222   2
   1  -7  -9 12445.9 656.276   3
   1   7  -9 13462.8 407.357   2
  -1  -7   8 1485.96 203.523   5
   1   7  -8 1327.35 118.011   2
  -1  -7   8 1106.62 188.032   4
   1   7  -8 1193.88 119.052   3
   1  -7  -8 1304.23 219.054   3
  -1   7   8 1386.51 199.921   2
   1   7  -8 1491.37 176.194   1
  -1   7   7 75273.4 1762.87   5
   1   7  -7 75042.5 1344.45   2
   1   7  -7 72964.1 1378.24   3
  -1  -7   7 74622.9 1749.29   4
   1  -7  -7 74338.1 1772.84   3
   1   7  -7 78756.8 1593.63   1
  -1   7   6 13716.7 610.570   5
   1   7  -6 14518.8 420.431   2
  -1  -7   6 13270.0 615.833   4
   1   7  -6 13198.1 414.998   3
   1  -7  -6 13911.7 617.712   3
   1   7  -6 14233.9 513.618   1
   1   7  -5 47661.9 1116.03   5
  -1  -7   5 46082.8 1112.43   5
  -1   7   5 47076.3 1187.05   5
   1   7  -5 46789.3 963.607   2
  -1  -7   5 46900.2 1284.03   4
   1  -7  -5 46225.0 1211.06   3
   1   7  -5 47087.7 969.439   3
   1   7  -5 47592.5 1055.84   1
   1   7  -4 111388. 2024.46   5
  -1  -7   4 106509. 2026.96   5
  -1   7   4 106770. 2081.59   5
   1   7  -4 109533. 1952.74   1
  -1  -7   4 104173. 2258.78   4
  -1  -7   4 110573. 1849.38   3
   1  -7  -4 109837. 2152.86   3
   1   7  -4 107001. 1893.51   3
  -1   7   4 107949. 2136.87   3
   1   7  -3 752.975 118.466   5
  -1  -7   3 580.750 102.506   5
   1  -7  -3 876.577 143.051   5
  -1   7   3 546.478 119.366   5
   1   7  -3 694.150 110.380   1
  -1  -7   3 671.659 161.865   4
  -1  -7   3 760.590 103.159   3
   1   7  -3 655.997 100.148   3
  -1   7   3 792.747 135.302   2
  -1   7   3 831.195 138.471   3
   1  -7  -3 646.782 129.981   3
  -1  -7   2 121700. 2169.34   5
   1   7  -2 124982. 2164.82   5
  -1   7   2 122780. 2206.27   5
   1  -7  -2 120499. 2245.87   5
   1   7  -2 122050. 2099.48   1
  -1  -7   2 119856. 2474.63   4
   1  -7  -2 124690. 2258.89   3
  -1  -7   2 122405. 2109.12   3
   1   7  -2 119244. 2143.10   3
  -1   7   2 121646. 2232.57   2
  -1   7   2 121381. 2246.75   3
  -1  -7   1 94805.5 1753.74   5
   1   7  -1 97328.9 1741.15   5
  -1   7   1 96931.6 1801.46   5
   1  -7  -1 91032.4 1798.05   5
   1   7  -1 95279.6 1690.17   1
  -1  -7   1 94941.5 2080.63   4
  -1  -7   1 94708.6 1747.91   3
   1   7  -1 93864.2 1774.21   3
   1  -7  -1 97130.6 1811.03   3
  -1   7   1 93302.8 1792.00   3
   1   7   0 28400.6 700.770   5
  -1   7   0 27456.7 741.761   5
   1   7   0 28307.0 664.234   1
  -1   7   0 27382.4 637.273   1
   1  -7   0 27483.5 751.646   5
  -1  -7   0 27142.3 699.039   5
   1  -7   0 28565.0 732.029   3
   1   7   0 29349.1 773.862   3
  -1  -7   0 28458.2 754.209   3
  -1   7   0 27347.3 715.545   3
  -1   7  -1 5657.99 251.221   1
   1  -7   1 6063.76 317.178   5
  -1  -7  -1 6027.76 289.417   5
  -1  -7  -1 5939.91 325.943   3
   1  -7   1 5866.04 272.380   3
  -1   7  -1 5392.60 263.732   3
   1   7   1 5833.02 317.852   3
  -1   7  -1 5558.97 303.407   5
   1   7   1 6209.28 287.035   5
  -1   7  -2-44.7330 86.6678   5
   1  -7   2 25.8087 61.3438   1
  -1   7  -2 26.3165 48.5435   1
   1  -7   2-80.6048 64.1141   5
  -1  -7  -2 89.4096 70.2193   5
   1   7   2 39.5291 64.9529   5
   1  -7   2 99.5448 56.0838   3
  -1  -7  -2-58.1219 92.7034   3
   1   7   2-12.3740 65.9332   3
  -1   7  -2 12.4132 42.7304   3
   1   7   3 13207.9 465.943   5
  -1   7  -3 13501.5 504.031   5
   1  -7   3 13347.2 506.709   5
  -1  -7  -3 13274.3 545.572   3
   1  -7   3 13474.5 370.201   3
  -1   7  -3 13467.7 385.825   3
   1   7   3 13585.5 544.892   3
  -1   7  -3 13594.1 430.757   1
   1  -7   3 13637.7 427.577   1
   1   7   4 889.454 146.731   5
  -1   7  -4 866.007 146.963   5
   1  -7   4 949.330 140.505   5
   1  -7   4 906.229 76.5155   3
  -1  -7  -4 995.767 164.443   3
  -1   7  -4 831.224 85.3462   3
  -1   7  -4 1033.73 122.129   1
   1  -7   4 1061.91 129.344   1
  -1   7  -5 13970.4 482.241   1
   1  -7   5 14842.0 474.548   1
  -1   7  -5 14161.8 547.180   5
   1   7   5 13684.5 542.313   5
  -1  -7  -5 13505.5 592.537   3
  -1   7  -5 13655.3 351.872   3
  -1   7  -5 14214.9 361.790   2
  -1   7  -6 1360.73 188.930   5
   1   7   6 1136.92 183.456   5
   1  -7   6 1091.50 179.505   4
  -1   7  -6 1232.09 153.393   1
   1  -7   6 1233.52 146.806   1
  -1  -7  -6 1216.78 192.763   3
  -1   7  -6 1169.03 85.6167   3
  -1   7  -6 1327.10 83.9290   2
  -1   7  -7 1558.45 207.686   5
   1  -7   7 1893.32 215.013   5
  -1   7  -7 1977.02 91.0501   2
   1  -7   7 1888.02 231.244   4
  -1   7  -7 1944.70 197.028   1
  -1  -7  -7 1739.06 232.977   3
  -1   7  -7 1783.48 103.618   3
   1  -7   7 2079.89 192.339   1
  -1   7  -8 2147.90 220.604   1
   1  -7   8 2169.86 206.138   1
   1  -7   8 2354.91 250.801   5
   1  -7   8 2243.88 247.888   4
  -1   7  -8 2328.40 121.774   3
  -1  -7  -8 1837.55 255.029   3
   1   7   8 2452.74 269.774   3
  -1   7  -8 2287.24 95.9917   2
   1   7   8 2351.39 262.167   2
  -1   7  -9 2362.28 248.339   1
   1  -7   9 1806.69 199.212   1
   1  -7   9 2471.58 267.144   5
  -1  -7  -9 2033.06 271.707   3
  -1   7  -9 2193.54 122.404   3
   1  -7   9 2408.48 245.059   4
   1   7   9 2539.43 290.882   3
   1   7   9 2102.76 253.800   2
  -1   7  -9 2092.52 91.0407   2
   1  -7  10 4802.73 325.493   1
  -1   7 -10 4363.11 189.342   3
   1  -7  10 3831.98 302.289   4
  -1   7 -10 4336.47 204.461   3
   1   7  10 4581.22 377.065   2
  -1  -7 -10 4686.10 409.166   3
   1   7  10 4342.62 370.212   1
   1  -7  11 360.135 135.022   1
  -1   7 -11 281.898 71.8465   3
  -1   7 -11 239.330 58.8110   3
   1  -7  11 142.719 92.1692   4
  -1  -7 -11 267.327 160.405   3
   1   7  11 458.175 180.168   1
   1  -7  12 655.379 166.747   1
   1  -7  12 279.222 101.474   4
  -1  -7 -12 410.897 137.564   4
  -1   7 -12 392.254 76.8178   3
  -1   7 -12 367.871 86.5886   3
  -1  -7 -12 307.257 151.368   3
   1   7  12 417.311 175.877   1
  -1  -7 -13 7240.32 455.493   4
   1   7  13 7043.77 518.183   1
  -1   7 -13 6740.10 317.853   3
  -1  -7 -13 6567.40 542.461   3
   1  -7  13 7555.77 465.197   1
  -1  -7 -14 5023.97 377.927   4
   1   7  14 5432.47 469.770   1
  -1  -7 -14 4370.06 457.781   3
  -1   7 -14 5402.59 292.449   3
   1  -7  14 5609.64 415.919   1
  -1  -7 -15 10096.6 514.417   4
   1   7  15 8944.16 626.779   1
  -1   7 -15 9339.26 415.884   3
  -1  -7 -15 9219.36 685.405   3
   1  -7  15 9771.10 567.745   1
  -1  -7 -16 165.484 96.7133   4
  -1  -7 -16 107.261 196.569   3
  -1   7 -16-34.5824 67.8383   3
   1  -7  16 87.2271 123.192   1
   1   7  16 122.078 152.593   1
  -1  -7 -17 3528.59 457.598   3
   1  -7  17 3001.86 349.759   1
   1   7  17 3018.62 397.805   1
  -1  -7 -18 208.481 190.962   3
   1  -7  18 124.055 189.748   1
   1   7  18 119.949 184.951   1
  -1  -7 -19 3423.48 497.918   3
   1  -7  19 3179.94 385.844   1
   1   7  19 3860.14 475.798   1
  -1  -7 -20 750.545 266.247   3
   1  -7  20 725.841 225.718   1
   1   7  20 1113.24 304.381   1
   1  -8 -20 1187.37 329.987   3
  -1  -8  20 1170.77 260.833   1
  -1   8  20 1201.64 299.907   1
   1  -8 -19-35.9472 233.485   3
  -1  -8  19-99.4169 189.248   1
  -1   8  19-127.328 197.498   1
   1  -8 -18 587.757 270.497   3
  -1  -8  18 279.856 186.185   1
  -1   8  18 170.444 173.904   1
   1  -8 -17 19403.0 1090.57   3
  -1  -8  17 19541.8 877.297   1
  -1   8  17 18745.1 973.069   1
   1  -8 -16 2252.23 390.994   3
  -1   8  16 1834.11 315.356   1
   1   8 -16 1771.16 211.117   3
  -1  -8  15 5238.31 428.949   1
   1   8 -15 5604.61 354.053   3
   1  -8 -15 5734.72 546.168   3
  -1   8  15 5647.66 502.508   1
   1  -8 -14-112.149 167.341   3
   1   8 -14 46.3755 54.4664   2
  -1  -8  14-146.287 141.291   1
  -1   8  14 131.907 156.764   1
   1   8 -14 111.708 80.9163   3
   1   8 -13 1037.04 129.655   2
   1  -8 -13 1221.75 279.361   3
   1   8 -13 978.556 128.842   3
  -1   8  13 700.831 170.760   1
  -1  -8  13 928.893 191.111   1
  -1  -8  12 12116.7 578.644   1
  -1  -8  12 12451.9 610.039   4
   1   8 -12 12959.1 425.978   2
   1   8 -12 12126.4 438.826   3
   1  -8 -12 12319.1 741.277   3
  -1   8  12 12208.5 667.197   1
  -1  -8  11 10028.1 508.682   1
   1   8 -11 10496.0 372.200   2
  -1  -8  11 10492.4 555.749   4
   1   8 -11 10580.7 398.895   3
   1  -8 -11 11091.2 682.334   3
  -1   8  11 10632.5 594.714   1
  -1   8  10 5846.28 426.640   1
  -1  -8  10 4839.60 388.639   4
   1   8 -10 5759.54 276.131   3
  -1  -8  10 5374.07 353.636   1
   1  -8 -10 5509.32 469.636   3
   1   8 -10 6081.00 264.601   2
  -1  -8   9 45.4842 85.7106   1
  -1  -8   9-95.3858 112.674   5
   1   8  -9-27.6392 54.2025   2
  -1  -8   9 43.4935 93.4035   4
   1   8  -9-41.3026 53.3097   3
   1  -8  -9 37.0534 102.884   3
  -1  -8   8 377.209 110.840   1
   1   8  -8 369.154 107.223   1
  -1  -8   8 481.951 136.967   5
  -1   8   8 213.906 140.766   5
   1   8  -8 390.648 73.7884   2
  -1  -8   8 257.817 109.820   4
   1   8  -8 322.791 77.5666   3
   1  -8  -8 444.604 155.256   3
  -1   8   8 321.542 124.322   2
  -1  -8   7 64673.4 1517.89   5
  -1   8   7 66078.2 1619.82   5
   1   8  -7 64746.4 1217.61   2
  -1  -8   7 63527.4 1644.12   4
   1  -8  -7 67547.8 1659.69   3
   1   8  -7 61655.5 1247.63   3
   1   8  -7 64816.5 1433.16   1
   1   8  -6 86352.9 1793.64   5
  -1   8   6 85112.4 1874.76   5
   1   8  -6 88246.7 1565.21   2
  -1  -8   6 84616.3 1980.99   4
   1  -8  -6 86598.0 1943.45   3
   1   8  -6 81387.3 1567.56   3
   1   8  -6 85904.0 1711.06   1
   1   8  -5 31474.5 884.446   5
  -1   8   5 30372.7 923.424   5
   1   8  -5 31255.1 820.752   1
  -1  -8   5 30355.3 1045.24   4
   1  -8  -5 31811.6 988.538   3
   1   8  -5 31075.8 761.475   3
   1   8  -5 32274.7 766.278   2
  -1   8   4 617.897 135.653   5
   1   8  -4 760.440 116.967   1
  -1  -8   4 365.877 82.2954   3
  -1  -8   4 547.711 176.308   4
   1   8  -4 421.244 88.5314   3
   1  -8  -4 543.668 156.797   3
   1   8  -4 513.682 117.167   5
  -1  -8   4 512.931 113.706   5
   1   8  -3 118169. 2149.81   5
  -1  -8   3 114838. 2161.11   5
  -1   8   3 113851. 2193.61   5
   1  -8  -3 115401. 2271.71   5
   1   8  -3 117114. 2073.74   1
  -1  -8   3 120197. 2506.65   4
  -1  -8   3 116532. 2036.56   3
   1   8  -3 114623. 2089.25   3
   1  -8  -3 120272. 2282.47   3
  -1   8   3 117931. 2266.49   3
  -1   8   3 113482. 2235.80   2
  -1  -8   2 21443.1 648.486   5
   1   8  -2 20655.0 627.881   5
   1  -8  -2 20855.5 689.996   5
  -1   8   2 20789.1 661.262   5
   1   8  -2 20444.1 586.291   1
  -1  -8   2 20893.3 844.957   4
  -1  -8   2 20971.8 603.769   3
   1  -8  -2 21003.7 699.891   3
   1   8  -2 21125.3 630.258   3
  -1   8   2 21107.6 684.188   2
  -1   8   2 21341.1 690.819   3
  -1   8   1 5938.45 333.351   5
   1   8  -1 6139.79 314.871   5
  -1  -8   1 6224.01 328.481   5
   1  -8  -1 6361.60 347.171   5
   1   8  -1 6371.83 292.703   1
  -1  -8   1 5804.31 446.066   4
   1  -8  -1 6189.81 337.594   3
  -1  -8   1 5738.05 310.268   3
   1   8  -1 6104.08 326.384   3
  -1   8   1 6355.37 338.757   3
   1   8   0 18.0669 73.1086   5
  -1   8   0-3.98007 89.3636   5
   1   8   0 63.2692 56.8110   1
  -1   8   0 65.3178 49.1038   1
   1  -8   0 138.149 98.1467   5
  -1  -8   0 170.017 79.5466   5
  -1  -8   0 102.546 104.550   3
   1   8   0 169.956 86.8202   3
   1  -8   0 19.8579 72.7740   3
  -1   8   0 157.885 81.5570   3
   1   8   1 115725. 2098.69   5
  -1   8  -1 119556. 2188.01   5
  -1   8  -1 114391. 2015.78   1
  -1  -8  -1 112657. 2108.34   5
   1  -8   1 120386. 2207.11   5
  -1  -8  -1 117325. 2216.09   3
   1  -8   1 118948. 2090.07   3
   1   8   1 120011. 2234.55   3
  -1   8  -1 114802. 2082.88   3
   1   8   2 5213.43 286.081   5
  -1  -8  -2 5143.87 298.419   5
   1   8   2 5807.23 353.785   3
  -1  -8  -2 6001.73 357.470   3
  -1   8  -2 5041.46 256.982   3
   1  -8   2 5408.32 260.706   3
  -1   8  -2 5468.52 265.738   1
   1  -8   2 5624.32 267.838   1
  -1   8  -2 5766.22 329.451   5
   1  -8   2 5576.31 327.547   5
   1   8   3 5178.78 291.394   5
   1  -8   3 5069.70 318.911   5
  -1   8  -3 4653.05 302.918   5
  -1   8  -3 4850.35 236.487   3
   1  -8   3 4570.55 220.080   3
   1   8   3 5148.20 342.278   3
  -1  -8  -3 4869.40 338.117   3
  -1   8  -3 5220.65 262.658   1
   1  -8   3 5491.95 268.799   1
   1   8   4 2070.25 198.841   5
  -1   8  -4 1674.90 191.087   5
   1  -8   4 1921.43 127.292   3
  -1  -8  -4 1939.80 229.623   3
  -1   8  -4 2127.20 139.797   3
  -1   8  -4 2207.18 177.234   1
   1  -8   4 2077.36 177.685   1
   1   8   5 157282. 2846.38   5
  -1   8  -5 154467. 2873.01   5
  -1  -8  -5 160014. 3004.55   3
  -1   8  -5 154740. 2512.15   3
  -1   8  -5 160050. 2737.92   1
   1  -8   5 160969. 2703.81   1
  -1   8  -6-49.9515 83.3462   1
   1  -8   6-36.2210 76.2308   1
  -1   8  -6 38.1575 103.260   5
   1   8   6 80.9202 101.004   5
   1  -8   6-132.093 117.439   4
  -1   8  -6 45.6574 36.3454   3
  -1  -8  -6-22.5012 103.456   3
  -1   8  -6 51.3112 42.4277   2
  -1   8  -7 29191.4 846.715   1
   1  -8   7 28643.6 793.732   1
  -1   8  -7 28005.7 901.962   5
   1  -8   7 28380.0 917.064   5
   1   8   7 29353.7 947.361   5
  -1   8  -7 27365.3 543.817   2
   1  -8   7 27816.4 975.426   4
  -1  -8  -7 28002.0 984.961   3
  -1   8  -7 28516.7 581.359   3
   1   8   7 28654.1 956.495   2
   1  -8   8 1250.89 201.026   5
  -1   8  -8 1441.66 80.1501   2
   1  -8   8 977.716 183.385   4
   1   8   8 1452.29 232.969   3
   1   8   8 1202.95 191.111   2
  -1  -8  -8 1394.56 238.629   3
  -1   8  -8 1444.46 97.5582   3
  -1   8  -8 1753.34 201.112   1
   1  -8   8 1454.08 178.228   1
   1  -8   9 9208.95 517.606   4
  -1   8  -9 9240.19 484.456   1
  -1   8  -9 8425.10 260.588   3
  -1  -8  -9 8603.92 552.864   3
   1  -8   9 8663.03 427.502   1
  -1  -8 -10 2922.45 341.606   3
  -1   8 -10 3059.56 152.163   3
   1  -8  10 3064.92 298.156   4
   1  -8  10 3000.70 269.407   1
   1  -8  11 1335.30 208.379   1
  -1   8 -11 1475.74 113.688   3
   1  -8  11 1434.76 210.567   4
  -1   8 -11 1583.87 121.103   3
  -1  -8 -11 1802.73 314.583   3
   1   8  11 1507.10 263.546   1
   1  -8  12 2060.93 246.186   1
  -1   8 -12 1729.54 136.353   3
   1  -8  12 1674.75 216.386   4
  -1   8 -12 1631.12 120.357   3
  -1  -8 -12 1918.12 262.712   4
  -1  -8 -12 1923.86 321.356   3
   1   8  12 2054.05 298.310   1
   1  -8  13 4750.31 340.890   4
  -1   8 -13 4432.54 211.505   3
  -1  -8 -13 4430.03 388.413   4
   1   8  13 4511.68 428.025   1
  -1  -8 -13 4555.49 473.556   3
  -1   8 -13 4568.23 231.453   3
   1  -8  13 4979.05 380.407   1
   1  -8  14 1472.34 232.069   1
  -1   8 -14 1146.20 110.946   3
  -1  -8 -14 1238.51 214.527   4
  -1   8 -14 1498.75 144.676   3
  -1  -8 -14 1437.15 300.368   3
   1   8  14 956.390 218.541   1
  -1  -8 -15 10117.4 563.754   4
   1   8  15 10308.6 684.663   1
  -1  -8 -15 9979.39 726.359   3
  -1   8 -15 10570.4 404.646   3
   1  -8  15 10650.4 596.084   1
  -1  -8 -16 14.2818 91.3350   4
  -1  -8 -16 71.1470 173.109   3
   1  -8  16 277.813 158.602   1
   1   8  16 119.475 160.970   1
  -1  -8 -17 5789.76 611.557   3
   1  -8  17 7243.87 525.303   1
   1   8  17 6899.46 602.433   1
  -1  -8 -18-25.9757 229.995   3
   1  -8  18 41.3956 160.742   1
   1   8  18 191.532 203.393   1
  -1  -8 -19 339.405 215.842   3
   1  -8  19 844.437 233.178   1
   1   8  19 1124.82 309.375   1
   1  -8  20 3803.28 424.545   1
   1   8  20 4114.13 507.848   1
   1  -9 -19 2915.15 469.416   3
  -1  -9  19 2531.49 364.514   1
  -1   9  19 2943.67 413.427   1
   1  -9 -18 5863.46 632.196   3
  -1  -9  18 6837.73 534.955   1
  -1   9  18 6240.72 587.614   1
   1  -9 -17 213.273 224.234   3
  -1  -9  17 611.879 224.957   1
  -1   9  17 146.723 162.127   1
   1  -9 -16 1377.22 324.455   3
  -1  -9  16 988.141 237.351   1
  -1   9  16 1021.09 257.731   1
  -1  -9  15 11395.4 622.479   1
   1   9 -15 10106.3 466.587   3
   1  -9 -15 9994.87 754.044   3
  -1   9  15 9757.52 669.658   1
  -1  -9  14 6891.94 471.591   1
   1   9 -14 6162.84 322.032   3
   1   9 -14 6664.01 289.670   2
   1  -9 -14 6844.55 612.742   3
  -1   9  14 7539.61 572.715   1
  -1  -9  13 5448.81 398.772   1
   1   9 -13 4967.62 246.857   2
   1   9 -13 4773.26 272.393   3
   1  -9 -13 4504.28 483.657   3
  -1   9  13 5243.17 470.031   1
  -1  -9  12 113.806 110.983   1
  -1  -9  12 386.427 148.961   4
   1   9 -12 141.202 65.7504   2
   1   9 -12 238.513 76.3171   3
   1  -9 -12 44.2503 137.949   3
  -1   9  12 263.887 159.110   1
  -1  -9  11 15213.5 635.311   1
   1   9 -11 14762.3 445.961   2
  -1   9  11 13111.9 763.126   5
  -1  -9  11 13300.4 677.470   4
   1   9 -11 13745.2 470.188   3
   1  -9 -11 13050.2 765.610   3
  -1   9  11 15352.1 745.756   1
  -1   9  10 47188.3 1479.11   5
  -1  -9  10 45667.8 1374.50   4
   1   9 -10 48208.9 970.301   2
   1   9 -10 46194.2 1023.80   3
   1  -9 -10 46473.2 1483.03   3
  -1  -9  10 46538.9 1221.68   1
  -1   9   9 8185.54 544.257   5
   1   9  -9 7396.21 293.914   2
  -1  -9   9 7756.72 519.096   4
   1  -9  -9 7715.65 549.389   3
   1   9  -9 7090.00 321.583   3
  -1  -9   9 7426.18 414.119   1
  -1  -9   8 1716.95 205.793   1
  -1  -9   8 1517.26 220.844   5
  -1   9   8 1791.10 259.907   5
   1   9  -8 1767.25 143.733   2
  -1  -9   8 1746.37 254.839   4
   1   9  -8 1561.27 152.515   3
   1  -9  -8 1411.00 260.027   3
   1   9  -7 9254.87 446.771   1
  -1  -9   7 9197.70 433.702   1
  -1  -9   7 9977.08 510.244   5
   1   9  -7 9034.52 486.958   5
  -1   9   7 8903.00 519.275   5
   1   9  -7 9433.53 355.525   2
  -1  -9   7 8872.92 565.513   4
   1   9  -7 9028.64 367.920   3
   1  -9  -7 8882.98 546.497   3
  -1   9   7 9128.49 524.210   2
  -1  -9   6 3153.46 249.606   1
   1   9  -6 2597.58 226.840   1
   1   9  -6 2518.14 247.560   5
  -1   9   6 2327.38 262.706   5
   1   9  -6 2663.68 193.637   2
  -1  -9   6 2382.57 301.361   4
   1   9  -6 2612.27 198.634   3
   1  -9  -6 2704.25 295.173   3
  -1   9   6 2843.57 289.697   3
  -1   9   6 2457.85 261.308   2
   1   9  -5 6285.04 377.932   5
  -1   9   5 6125.88 393.783   5
   1   9  -5 6395.85 340.784   1
  -1  -9   5 7036.95 350.418   1
  -1  -9   5 5979.48 273.121   3
  -1  -9   5 7197.21 499.266   4
   1   9  -5 6388.71 313.827   3
   1  -9  -5 6553.49 428.740   3
  -1   9   5 7233.13 432.726   2
  -1   9   5 6507.81 424.396   3
  -1   9   4 5926.29 363.357   5
   1   9  -4 6079.43 315.770   1
  -1  -9   4 6558.38 324.391   1
  -1  -9   4 5577.89 271.882   3
  -1  -9   4 5845.47 459.646   4
   1   9  -4 5586.26 301.380   3
   1  -9  -4 5522.36 383.399   3
   1   9  -4 6286.86 353.780   5
  -1   9   3 17574.6 631.352   5
   1   9  -3 17561.9 562.973   1
  -1  -9   3 17696.0 558.217   1
  -1  -9   3 16750.0 792.377   4
  -1  -9   3 16507.9 531.731   3
   1   9  -3 17103.8 573.458   3
   1  -9  -3 16821.8 663.658   3
   1   9  -3 16704.8 597.943   5
  -1  -9   3 16698.7 605.624   5
   1   9  -2-3.06548 77.6720   5
  -1   9   2 38.9578 87.4951   5
  -1  -9   2-24.2047 79.9884   5
   1  -9  -2 23.9933 95.2453   5
   1   9  -2 19.0212 53.1046   1
  -1  -9   2 190.812 152.075   4
  -1  -9   2 15.3281 65.7433   3
   1  -9  -2-29.3254 91.8852   3
   1   9  -2-13.2853 62.7769   3
  -1   9   2-7.37261 62.1535   2
  -1   9   2 62.9868 78.5535   3
   1   9  -1 5979.92 325.220   5
  -1   9   1 5800.65 341.670   5
  -1  -9   1 5477.43 321.082   5
   1  -9  -1 5780.49 347.057   5
   1   9  -1 5522.69 286.916   1
  -1  -9   1 6648.81 488.131   4
   1   9  -1 5699.70 331.394   3
   1  -9  -1 5226.17 335.494   3
  -1  -9   1 5399.51 312.609   3
  -1   9   1 5338.05 326.754   3
  -1   9   0 945.371 160.465   5
   1   9   0 1052.37 149.866   5
   1   9   0 1301.30 135.392   1
  -1   9   0 1206.54 133.331   1
   1  -9   0 1100.17 156.336   5
  -1  -9   0 1305.98 157.832   5
   1  -9   0 1123.15 156.498   3
   1   9   0 1351.10 176.015   3
  -1  -9   0 1117.24 157.921   3
  -1   9   0 815.346 131.832   3
  -1   9  -1 9711.34 448.564   5
   1   9   1 9325.08 409.751   5
  -1   9  -1 8944.92 363.476   1
   1  -9   1 9261.13 442.997   5
  -1  -9  -1 9225.65 415.144   5
   1   9   1 9331.02 459.072   3
  -1  -9  -1 9282.06 458.444   3
   1  -9   1 10194.7 415.901   3
  -1   9  -1 9376.51 401.458   3
  -1   9  -2 1694.77 157.368   1
  -1  -9  -2 1547.68 179.701   5
   1   9   2 1425.90 162.922   5
  -1  -9  -2 1677.30 210.564   3
   1  -9   2 1444.43 146.339   3
  -1   9  -2 1770.22 165.531   3
  -1   9  -2 1715.90 199.938   5
  -1   9  -3 139.780 97.8892   5
   1   9   3 91.2202 79.4682   5
  -1  -9  -3 86.6775 70.5228   5
  -1   9  -3 126.345 68.2766   1
   1  -9   3 108.623 77.6397   1
  -1  -9  -3 47.0470 109.311   3
   1  -9   3 86.7880 62.0647   3
  -1   9  -3 23.5943 51.9823   3
   1   9   4 46037.8 1132.74   5
  -1   9  -4 47240.9 1065.42   1
   1  -9   4 49613.2 1066.88   1
   1  -9   4 46221.6 931.418   3
  -1  -9  -4 45418.5 1258.10   3
  -1   9  -4 45228.1 968.611   3
  -1   9  -4 48162.0 1188.68   5
  -1   9  -5 596.988 139.988   5
   1   9   5 493.515 131.493   5
   1  -9   5 356.587 108.981   1
  -1   9  -5 460.208 104.109   1
   1  -9   5 343.315 64.4991   3
  -1  -9  -5 556.963 157.030   3
  -1   9  -5 381.761 69.4725   3
   1   9   5 705.406 171.323   3
  -1   9  -6 347.947 68.6520   2
  -1   9  -6 504.143 112.151   1
   1  -9   6 413.155 121.237   1
   1  -9   6 290.880 123.909   5
  -1   9  -6 286.921 136.048   5
   1   9   6 215.827 118.556   5
   1  -9   6 108.360 122.371   4
  -1  -9  -6 341.665 136.430   3
  -1   9  -6 369.515 64.2077   3
   1   9   6 258.017 97.4562   3
  -1   9  -7 1550.33 187.614   1
   1  -9   7 1453.52 176.675   1
  -1   9  -7 1717.95 227.135   5
   1  -9   7 1630.58 222.289   5
   1   9   7 1683.05 223.024   5
  -1   9  -7 1581.94 107.771   2
   1  -9   7 1251.89 216.972   4
  -1  -9  -7 1261.19 227.408   3
  -1   9  -7 1317.15 106.100   3
   1   9   7 1557.83 222.038   2
   1   9   7 1300.16 208.428   3
   1  -9   8 876.196 174.651   5
  -1   9  -8 529.857 154.202   5
   1   9   8 610.620 154.613   5
  -1   9  -8 631.063 60.9018   2
   1  -9   8 584.011 164.953   4
  -1  -9  -8 580.066 172.781   3
  -1   9  -8 657.720 71.6217   3
   1  -9   8 606.513 130.239   1
  -1   9  -8 881.123 152.744   1
   1   9   9 193.987 114.601   5
   1  -9   9 489.723 158.486   4
  -1   9  -9 372.854 42.7843   2
  -1   9  -9 464.358 62.5945   3
  -1  -9  -9 443.617 153.947   3
   1  -9   9 437.276 120.784   1
  -1   9 -10 6325.21 217.039   3
  -1  -9 -10 6781.24 529.153   3
   1  -9  10 7000.10 475.950   4
   1  -9  10 6296.89 392.248   1
   1  -9  11 27716.9 1002.28   4
  -1   9 -11 29663.8 611.859   3
  -1   9 -11 29164.1 603.319   3
  -1  -9 -11 30614.8 1191.47   3
   1  -9  11 31311.7 959.341   1
   1  -9  12 3232.00 302.507   1
  -1   9 -12 2843.14 152.873   3
  -1  -9 -12 3358.81 372.545   4
   1  -9  12 2635.23 281.364   4
  -1   9 -12 2913.29 148.366   3
  -1  -9 -12 2760.11 374.117   3
   1   9  12 2977.08 357.710   1
   1  -9  13 9006.02 509.065   4
   1   9  13 10048.9 648.158   1
  -1   9 -13 9181.13 293.744   3
  -1  -9 -13 9738.69 615.138   4
  -1  -9 -13 9691.11 684.619   3
  -1   9 -13 9668.87 309.537   3
   1  -9  13 10532.8 562.993   1
   1  -9  14 350.565 121.834   4
   1   9  14 478.460 232.779   1
  -1  -9 -14-6.09892 217.583   3
  -1   9 -14 223.218 60.0450   3
   1  -9  14 176.778 142.886   1
  -1  -9 -14 128.471 135.719   4
   1   9  15 11845.1 751.319   1
  -1  -9 -15 10314.8 761.009   3
   1  -9  15 11987.8 640.703   1
  -1  -9 -15 11693.5 655.053   4
   1   9  16 11029.7 750.084   1
  -1  -9 -16 9445.63 750.462   3
   1  -9  16 11423.0 655.518   1
  -1  -9 -16 9488.99 578.057   4
   1   9  17-10.3808 213.125   1
   1  -9  17 382.689 183.174   1
  -1  -9 -17 19.5731 180.737   3
   1   9  18 1788.82 341.711   1
   1  -9  18 2292.16 333.038   1
  -1  -9 -18 2320.20 418.328   3
   1   9  19-213.183 218.337   1
   1  -9  19 147.944 182.675   1
  -1  -9 -19 312.873 241.223   3
  -1 -10  19 264.990 167.376   1
   1 -10 -19 371.050 259.558   3
  -1  10  18 1656.07 328.183   1
  -1 -10  18 1494.09 286.087   1
   1 -10 -18 1535.05 361.898   3
  -1  10  17 2168.01 356.091   1
  -1 -10  17 1582.16 271.559   1
   1 -10 -17 1302.06 327.153   3
  -1  10  16 129.899 196.774   1
  -1 -10  16-148.476 172.455   1
   1 -10 -16 367.160 247.698   3
  -1  10  15 450.525 206.653   1
   1 -10 -15 617.651 260.315   3
  -1 -10  15 533.856 185.095   1
  -1 -10  14 443.252 184.797   1
  -1  10  14 233.945 191.814   5
   1  10 -14 459.956 75.7745   2
   1 -10 -14 549.608 236.660   3
  -1  10  14 304.349 152.023   1
  -1 -10  13 7194.78 468.823   1
  -1  10  13 7218.05 615.414   5
  -1 -10  13 6792.55 496.659   4
   1  10 -13 6690.65 277.264   2
   1  10 -13 6025.04 309.606   3
   1 -10 -13 6753.54 591.425   3
  -1  10  13 6083.91 513.452   1
  -1 -10  12 15559.9 679.719   1
   1  10 -12 15735.4 451.788   2
  -1 -10  12 13435.0 714.438   4
  -1  10  12 14796.1 856.507   5
   1  10 -12 13500.9 484.662   3
   1 -10 -12 14702.2 856.165   3
  -1  10  12 14215.7 753.360   1
  -1  10  11 7.94543 127.866   1
  -1  10  11 174.319 178.122   5
   1  10 -11 92.8918 58.8667   2
  -1 -10  11 287.631 135.501   4
   1  10 -11 150.706 63.7332   3
   1 -10 -11 0.88779 187.644   3
  -1 -10  11 320.685 151.149   1
  -1  10  10 16791.3 830.523   5
   1  10 -10 15790.7 459.772   2
  -1 -10  10 14644.5 763.015   4
   1  10 -10 14686.6 499.380   3
   1 -10 -10 15515.2 826.252   3
  -1 -10  10 15399.3 645.835   1
  -1  10   9 4153.29 390.216   5
   1  10  -9 3596.41 207.538   2
  -1 -10   9 3697.12 385.796   4
   1  10  -9 3586.66 234.454   3
   1 -10  -9 4111.11 427.581   3
  -1 -10   9 3389.04 297.500   1
  -1  10   8 32316.9 1106.53   5
   1  10  -8 31754.9 766.759   2
  -1 -10   8 31477.9 1160.63   4
   1 -10  -8 33432.4 1171.81   3
   1  10  -8 32089.8 809.881   3
  -1 -10   8 33031.0 945.101   1
   1  10  -7-147.707 114.602   5
  -1 -10   7 17.0812 100.991   5
  -1  10   7-145.303 128.182   5
   1  10  -7-17.9394 58.6361   2
  -1 -10   7 32.9107 140.505   4
   1  10  -7 37.7758 59.2477   3
   1 -10  -7-13.5807 137.833   3
  -1 -10   7 36.7604 108.769   1
   1  10  -6 11.2830 68.9364   2
   1  10  -6 101.886 84.6781   1
  -1 -10   6 74.6429 99.2504   1
  -1  10   6-55.9439 100.912   5
   1  10  -6 51.0381 109.799   5
  -1 -10   6 47.1580 83.3083   5
  -1 -10   6 43.6653 133.921   4
   1  10  -6-181.204 84.4941   3
   1 -10  -6 55.0427 111.950   3
  -1  10   6-36.3260 86.9589   2
  -1  10   6 40.1277 92.1509   3
  -1 -10   5 4210.66 282.912   1
   1  10  -5 4051.51 280.739   1
  -1  10   5 3682.30 312.716   5
   1  10  -5 3965.35 312.152   5
  -1 -10   5 3323.99 362.192   4
  -1 -10   5 3812.07 228.454   3
   1  10  -5 4157.93 265.089   3
   1 -10  -5 3967.40 359.616   3
  -1  10   5 4020.91 337.857   2
  -1  10   5 3707.47 339.396   3
  -1 -10   4 16553.3 565.723   1
   1  10  -4 16282.2 566.502   1
  -1  10   4 15879.9 640.764   5
   1  10  -4 15739.7 622.658   5
  -1 -10   4 17113.8 836.171   4
  -1 -10   4 16420.2 525.168   3
   1  10  -4 14840.5 546.311   3
   1 -10  -4 15954.8 691.961   3
  -1  10   4 16316.6 679.737   2
  -1  10   4 16786.5 703.047   3
  -1  10   3 93.0027 82.5076   5
   1  10  -3-55.0886 94.9260   5
  -1 -10   3 28.3555 143.422   4
   1 -10  -3 30.5269 93.6827   3
   1  10  -3 94.0814 77.9343   3
  -1 -10   3-10.9061 79.1361   3
   1  10  -3-31.2451 60.0612   1
  -1  10   2 19578.3 696.194   5
   1  10  -2 19733.0 667.371   5
  -1 -10   2 18410.7 877.014   4
   1 -10  -2 19835.9 726.937   3
   1  10  -2 20028.2 664.602   3
  -1 -10   2 18643.4 627.424   3
   1  10  -2 18870.2 604.633   1
   1  10  -1 12206.8 463.284   1
  -1  10   1 13114.5 450.414   1
  -1 -10   1 12336.0 520.405   5
  -1  10   1 12883.7 545.594   5
   1  10  -1 11724.4 495.954   5
  -1 -10   1 12366.9 703.375   4
  -1 -10   1 12120.6 507.861   3
   1  10  -1 12013.6 521.132   3
   1 -10  -1 12067.5 540.227   3
  -1  10   1 12703.6 542.226   3
  -1  10   0 65258.4 1335.35   1
   1  10   0 68808.5 1380.50   1
  -1 -10   0 65006.2 1452.82   5
  -1  10   0 66834.4 1507.30   5
   1  10   0 67294.7 1449.76   5
  -1 -10   0 65297.6 1851.68   4
   1 -10   0 68221.6 1488.68   3
   1  10   0 64594.2 1512.89   3
  -1 -10   0 69457.3 1527.38   3
  -1  10   0 64873.5 1463.59   3
  -1  10  -1 2470.29 194.747   1
  -1  10  -1 2264.00 234.734   5
   1  10   1 2317.33 220.890   5
   1 -10   1 2360.64 213.773   3
  -1 -10  -1 2245.20 237.630   3
  -1  10  -1 2535.90 220.807   3
  -1 -10  -1 2982.43 246.909   5
  -1  10  -2 7017.61 336.926   1
  -1  10  -2 7019.75 400.280   5
   1  10   2 6762.46 373.692   5
   1 -10   2 7397.41 348.263   3
  -1 -10  -2 7688.77 442.309   3
  -1  10  -2 6865.24 342.977   3
  -1 -10  -2 6866.69 385.201   5
  -1 -10  -3 3554.32 286.604   5
   1  10   3 3644.84 267.211   5
  -1  10  -3 3581.68 290.106   5
  -1 -10  -3 3043.24 298.542   3
  -1  10  -3 3338.45 227.867   3
   1 -10   3 3398.23 216.603   3
   1 -10   3 3108.90 244.236   1
  -1  10  -3 3707.49 246.011   1
  -1  10  -4 15531.2 549.180   1
   1 -10   4 15735.1 537.175   1
   1  10   4 15868.2 598.887   5
   1 -10   4 16117.5 656.845   5
  -1  10  -4 15417.9 625.537   5
   1 -10   4 16208.3 473.180   3
  -1 -10  -4 15336.5 690.488   3
  -1  10  -4 14002.5 478.255   3
   1  10   4 14589.0 670.455   3
  -1  10  -5 3677.38 266.528   1
   1 -10   5 3694.67 263.233   1
   1  10   5 3658.75 288.703   5
   1 -10   5 3581.74 310.682   5
  -1  10  -5 3979.44 321.326   5
   1 -10   5 3573.91 194.933   3
   1 -10   5 3541.51 385.570   4
  -1 -10  -5 3812.84 354.964   3
  -1  10  -5 4002.29 218.680   3
   1  10   5 3840.19 346.495   3
  -1  10  -6 617.411 124.360   1
   1 -10   6 556.249 131.940   1
   1 -10   6 989.367 169.866   5
  -1  10  -6 1006.57 187.054   5
   1  10   6 785.903 165.744   5
   1 -10   6 560.697 176.211   4
  -1 -10  -6 472.746 160.646   3
  -1  10  -6 790.366 99.4271   3
   1  10   6 924.385 195.009   3
  -1  10  -7 11727.7 588.825   5
   1 -10   7 12558.9 615.830   5
   1  10   7 12363.7 599.603   5
  -1  10  -7 11494.9 350.799   2
   1 -10   7 12772.6 705.609   4
  -1 -10  -7 11540.1 644.325   3
  -1  10  -7 11763.5 354.241   3
   1 -10   7 12217.3 507.450   1
  -1  10  -7 11627.6 528.322   1
  -1  10  -8 59.9708 114.573   5
   1  10   8-44.6192 115.599   5
  -1  10  -8-28.5141 41.3312   2
   1 -10   8 61.6866 133.542   4
  -1 -10  -8-52.7981 136.865   3
  -1  10  -8 15.2881 37.5839   3
   1 -10   8 32.5606 96.5970   1
   1  10   9 8885.33 555.162   5
  -1  10  -9 9002.81 233.870   2
   1 -10   9 8187.35 555.788   4
  -1 -10  -9 8605.67 591.579   3
  -1  10  -9 8719.54 262.692   3
   1 -10   9 8617.80 454.437   1
   1 -10  10 2030.16 283.725   4
   1 -10  10 2228.43 249.717   1
  -1  10 -10 1967.60 109.761   3
  -1 -10 -10 2755.56 356.643   3
   1  10  10 1874.14 276.064   5
   1  10  11 4226.48 421.041   5
  -1  10 -11 5304.19 172.682   3
   1 -10  11 5087.17 424.540   4
  -1  10 -11 4879.79 167.681   3
  -1 -10 -11 4557.01 482.450   3
   1 -10  11 5443.28 385.009   1
   1  10  12 11344.4 706.974   5
   1 -10  12 11500.3 630.935   4
   1  10  12 11143.2 688.356   1
  -1 -10 -12 10914.7 698.737   4
  -1  10 -12 10624.7 259.752   3
  -1 -10 -12 9492.97 704.920   3
  -1  10 -12 10255.9 255.205   3
   1 -10  12 11469.3 581.698   1
   1 -10  13 5055.61 415.601   4
   1  10  13 5682.93 511.089   1
  -1 -10 -13 7092.54 558.228   4
  -1 -10 -13 6619.07 593.160   3
   1 -10  13 5845.84 423.731   1
   1 -10  14 3762.05 347.338   4
   1  10  14 4639.92 475.973   1
  -1 -10 -14 3334.88 439.438   3
   1 -10  14 4738.90 408.001   1
  -1 -10 -14 3813.48 404.824   4
   1  10  15-123.154 166.648   1
  -1 -10 -15-53.5679 182.506   3
   1 -10  15-168.677 163.786   1
  -1 -10 -15 154.347 158.204   4
   1  10  16 2219.45 361.391   1
  -1 -10 -16 1996.82 378.352   3
   1 -10  16 1852.31 293.185   1
  -1 -10 -16 1725.57 275.806   4
  -1 -10 -17 8560.66 753.022   3
   1 -10  17 7906.75 567.512   1
   1  10  17 8833.87 707.498   1
  -1 -10 -18 1998.26 399.725   3
   1 -10  18 2846.24 356.474   1
   1  10  18 2197.66 381.351   1
  -1 -10 -19 314.678 230.473   3
   1 -10  19-190.570 185.236   1
   1  10  19-93.7089 154.098   1
  -1  11  18 5456.71 640.396   5
   1 -11 -18 7172.74 737.722   3
  -1 -11  18 6905.63 558.337   1
  -1  11  18 6411.32 623.386   1
  -1  11  17 4203.56 539.371   5
  -1  11  17 4004.18 478.623   1
   1 -11 -17 3291.23 493.690   3
  -1 -11  17 4105.32 420.357   1
  -1  11  16 29.6882 203.920   5
  -1  11  16-72.7036 190.032   1
   1 -11 -16-69.6634 134.435   4
   1 -11 -16-29.2562 195.124   3
  -1 -11  16 169.688 186.696   1
  -1  11  15 431.267 214.721   1
   1 -11 -15 531.403 218.451   3
  -1 -11  15 768.855 199.459   1
  -1  11  15 693.368 271.619   5
  -1  11  14 12115.1 754.787   1
   1 -11 -14 11075.4 805.240   3
  -1 -11  14 11558.7 644.472   1
  -1 -11  14 11793.0 682.846   4
  -1  11  14 11262.6 793.492   5
  -1 -11  13 4702.60 407.618   1
   1  11 -13 4767.16 216.807   2
   1 -11 -13 4495.02 501.080   3
  -1  11  13 4710.06 467.094   1
  -1  11  13 3907.60 467.063   5
  -1 -11  13 4396.92 418.837   4
  -1 -11  12 26539.4 943.001   1
  -1  11  12 26849.3 1166.92   5
  -1 -11  12 25430.5 1060.95   4
   1  11 -12 27478.0 644.282   2
   1  11 -12 24677.2 698.689   3
   1 -11 -12 26231.6 1177.28   3
  -1  11  12 24306.9 1040.80   1
  -1  11  11 10305.5 687.270   5
  -1 -11  11 10750.1 669.863   4
   1  11 -11 11533.2 381.061   2
   1 -11 -11 10076.8 709.485   3
   1  11 -11 10235.3 414.628   3
  -1 -11  11 11528.6 580.981   1
   1  11 -10 5949.23 273.986   2
  -1 -11  10 5981.55 492.773   4
   1  11 -10 5144.08 287.801   3
   1 -11 -10 5580.86 524.861   3
  -1 -11  10 5570.43 389.313   1
  -1  11   9 3591.24 372.356   5
   1  11  -9 3329.54 208.868   2
  -1 -11   9 3642.12 405.369   4
   1  11  -9 3351.69 232.329   3
   1 -11  -9 3609.61 404.375   3
  -1 -11   9 2983.12 277.947   1
  -1  11   8 10.7166 128.474   5
   1  11  -8 72.1041 65.1463   2
  -1 -11   8-108.276 163.317   4
   1  11  -8 177.535 86.9656   3
   1 -11  -8 48.8289 123.623   3
  -1 -11   8 246.253 133.307   1
   1  11  -7 614.258 164.480   5
  -1 -11   7 237.559 107.682   5
  -1  11   7 722.321 182.241   5
  -1 -11   7 519.014 139.792   1
  -1 -11   7 226.610 156.672   4
   1  11  -7 467.195 99.6848   3
   1 -11  -7 475.072 171.252   3
   1  11  -7 282.118 80.2623   2
  -1 -11   6-19.3602 88.8187   5
   1  11  -6 131.602 130.528   5
  -1  11   6 64.3841 111.096   5
  -1 -11   6 122.751 106.727   1
  -1 -11   6-156.397 182.823   4
   1  11  -6 29.1749 63.3505   3
   1 -11  -6 210.600 152.347   3
   1  11  -6 91.9025 86.3600   2
   1  11  -5 15574.8 586.750   1
  -1 -11   5 15062.5 563.843   1
  -1  11   5 15279.3 659.302   5
   1  11  -5 14820.1 631.192   5
  -1 -11   5 15248.1 651.026   5
  -1 -11   5 13830.1 786.691   4
  -1 -11   5 15600.8 512.070   3
   1 -11  -5 15037.1 716.793   3
   1  11  -5 14017.1 543.618   3
  -1  11   5 15281.5 698.382   2
  -1  11   5 15119.4 714.077   3
  -1 -11   4 1568.55 189.003   1
   1  11  -4 1907.20 198.376   1
  -1  11   4 1868.10 234.155   5
  -1 -11   4 2286.03 245.737   5
   1  11  -4 1663.07 213.745   5
  -1 -11   4 1441.63 159.862   3
  -1 -11   4 1715.16 301.598   4
   1 -11  -4 1636.93 241.225   3
   1  11  -4 1584.48 179.569   3
  -1  11   4 1826.67 239.411   3
  -1  11   4 1672.07 226.157   2
   1  11  -3 30284.6 844.889   1
  -1  11   3 30372.1 941.919   5
   1 -11  -3 29805.2 995.829   5
   1  11  -3 30687.2 911.225   5
  -1 -11   3 29704.1 825.259   3
  -1 -11   3 28998.1 1174.04   4
   1  11  -3 29905.0 873.482   3
   1 -11  -3 29981.5 1001.56   3
  -1  11   3 29997.1 991.640   3
  -1  11   3 29994.8 978.536   2
   1  11  -2 211.504 77.8518   1
  -1  11   2 171.026 107.572   5
  -1 -11   2 231.481 174.932   4
   1  11  -2 287.499 116.124   5
   1  11  -2 342.820 99.9630   3
   1 -11  -2 32.7984 104.177   3
  -1 -11   2 213.710 95.3433   3
  -1  11   2 104.130 104.357   2
  -1 -11   1 2889.00 372.633   4
   1  11  -1 3036.06 259.505   5
  -1  11   1 2987.93 280.344   5
  -1 -11   1 2555.58 244.121   3
   1 -11  -1 2942.90 276.415   3
   1  11  -1 2858.92 230.985   1
  -1  11   1 3002.37 222.438   1
  -1  11   0 12299.2 464.503   1
   1  11   0 12073.2 474.812   1
   1  11   0 12117.8 518.196   5
  -1  11   0 11688.4 540.495   5
  -1 -11   0 13039.7 764.420   4
  -1 -11   0 12129.4 555.461   3
   1 -11   0 11745.1 524.921   3
  -1  11   0 12304.2 541.627   3
   1  11   1 20318.9 636.231   1
  -1  11  -1 19104.8 612.855   1
   1  11   1 19726.6 686.115   5
  -1  11  -1 19386.0 719.896   5
  -1 -11  -1 19884.0 749.796   3
   1 -11   1 19379.2 673.941   3
  -1  11  -1 19658.2 678.393   3
   1 -11   1 20065.8 746.588   5
  -1  11  -2 10604.7 441.760   1
  -1  11  -2 10089.3 509.809   5
   1  11   2 10434.7 484.055   5
   1  11   2 10718.4 554.528   3
   1 -11   2 10283.1 447.394   3
  -1 -11  -2 10244.3 542.323   3
  -1  11  -2 10734.7 459.645   3
   1 -11   2 11235.5 543.616   5
  -1  11  -3 75655.3 1575.27   1
  -1  11  -3 76371.7 1740.84   5
   1 -11   3 77469.8 1772.30   5
  -1  11  -3 75061.7 1554.76   3
  -1 -11  -3 77799.0 1842.48   3
   1 -11   3 76697.4 1536.21   3
   1  11   3 80839.6 1864.87   3
   1  11   3 77256.7 1668.51   5
   1 -11   4 43.1507 96.1477   1
  -1  11  -4 43.1024 68.2489   1
   1 -11   4 182.318 101.119   5
   1  11   4 93.0498 93.9357   5
  -1  11  -4 100.085 116.064   5
   1 -11   4 81.7876 66.5268   3
  -1 -11  -4 65.4967 130.859   3
  -1  11  -4 81.6044 59.5389   3
   1  11   4-11.6566 86.9535   3
  -1  11  -5 7583.46 395.091   1
   1 -11   5 8111.50 396.993   1
   1  11   5 7922.86 440.691   5
   1 -11   5 7875.43 476.068   5
  -1  11  -5 7269.07 452.602   5
   1 -11   5 7291.63 301.837   3
   1 -11   5 6856.43 547.442   4
  -1 -11  -5 7265.43 498.399   3
  -1  11  -5 7238.39 327.257   3
   1  11   5 8496.81 536.953   3
   1 -11   6 9629.63 547.614   5
  -1  11  -6 10792.5 566.972   5
   1  11   6 10805.7 541.936   5
   1 -11   6 10955.0 684.995   4
  -1  11  -6 10650.4 376.559   3
  -1 -11  -6 9624.46 595.077   3
   1 -11   6 10797.5 476.660   1
  -1  11  -6 10236.6 484.736   1
  -1  11  -7 20897.4 819.274   5
   1  11   7 20128.8 797.442   5
  -1  11  -7 20160.1 537.718   2
   1 -11   7 21180.6 961.896   4
  -1  11  -7 19364.3 520.803   3
  -1 -11  -7 19842.6 893.434   3
   1 -11   7 19734.2 691.007   1
  -1  11  -8 8713.19 539.920   5
   1  11   8 8477.15 523.744   5
  -1  11  -8 8028.52 274.943   2
   1 -11   8 8094.19 593.922   4
  -1  11  -8 8205.88 283.860   3
  -1 -11  -8 7698.57 560.215   3
   1 -11   8 8256.88 443.315   1
  -1  11  -9-21.0369 133.769   5
   1  11   9-25.8284 118.975   5
  -1  11  -9 89.6325 36.6073   2
   1 -11   9 249.947 186.726   4
  -1  11  -9 82.5404 40.4463   3
  -1 -11  -9-2.50512 139.800   3
   1 -11   9 13.1473 125.524   1
   1 -11  10 12768.3 736.959   4
   1  11  10 11690.3 684.912   5
  -1  11 -10 12903.5 307.357   3
  -1 -11 -10 12820.9 769.805   3
   1 -11  10 13367.3 605.946   1
  -1 -11 -11 9022.49 664.102   4
   1 -11  11 8175.19 586.202   4
   1  11  11 8954.39 618.228   5
  -1 -11 -11 8505.24 649.147   3
   1 -11  11 9214.55 512.577   1
  -1 -11 -12 8831.95 656.813   4
   1 -11  12 8987.25 600.365   4
   1  11  12 9028.73 637.209   5
  -1 -11 -12 8854.29 678.789   3
   1 -11  12 9773.73 541.917   1
   1  11  13 21542.6 1030.05   1
  -1 -11 -13 21710.8 1047.95   4
   1  11  13 21049.5 1037.30   5
   1 -11  13 20849.8 915.708   4
  -1 -11 -13 22212.0 1121.78   3
   1 -11  13 22819.4 873.111   1
   1  11  14 7807.16 627.066   1
  -1 -11 -14 7543.70 606.676   4
   1 -11  14 6962.53 497.081   4
   1  11  14 7549.36 645.808   5
  -1 -11 -14 7912.06 681.917   3
   1 -11  14 7776.26 517.449   1
   1  11  15 8691.72 675.867   1
  -1 -11 -15 7848.40 609.354   4
   1 -11  15 8359.65 528.215   4
   1  11  15 9913.43 754.946   5
  -1 -11 -15 7887.68 700.567   3
   1 -11  15 9161.25 577.855   1
   1  11  16 381.045 195.384   1
  -1 -11 -16 358.600 150.085   4
  -1 -11 -16 329.066 219.799   3
   1 -11  16 591.148 190.128   1
   1  11  16 934.634 303.419   5
   1  11  17-196.130 213.738   1
  -1 -11 -17-84.7700 180.075   3
   1 -11  17-198.189 158.366   1
   1  11  17 47.8849 208.254   5
   1  11  18 2622.23 418.230   1
  -1 -11 -18 2460.85 454.392   3
   1 -11  18 2202.63 322.002   1
   1  11  18 3049.98 483.225   5
  -1  12  18 1712.57 337.271   1
   1 -12 -18 1015.69 294.021   3
  -1 -12  18 1594.82 299.805   1
  -1  12  18 1859.02 418.404   5
  -1  12  17 434.344 230.731   1
  -1  12  17 218.026 164.625   5
   1 -12 -17-91.7522 207.060   3
  -1 -12  17 434.180 193.233   1
  -1  12  16 76.9095 186.796   1
   1 -12 -16 136.269 133.328   4
   1 -12 -16 341.547 250.258   3
  -1 -12  16 214.383 169.617   1
  -1  12  16 200.121 226.412   5
  -1  12  15 1373.09 288.539   1
   1 -12 -15 1412.45 317.504   3
  -1 -12  15 1093.35 226.807   1
  -1  12  15 1317.82 314.917   5
  -1  12  14-151.864 177.974   1
   1 -12 -14 99.6818 195.825   3
  -1 -12  14-42.3389 158.082   1
  -1 -12  14-154.226 137.135   4
  -1  12  14 226.054 175.649   5
  -1  12  13 5193.53 498.977   1
  -1 -12  13 5134.94 480.425   4
  -1  12  13 5966.48 557.280   5
   1 -12 -13 4868.51 544.360   3
  -1 -12  13 5396.79 428.832   1
  -1  12  12 11.1372 172.765   1
  -1  12  12 166.800 163.495   5
   1  12 -12 169.521 58.2621   2
  -1 -12  12 472.397 189.272   4
   1 -12 -12 204.185 206.526   3
  -1 -12  12 135.957 144.981   1
  -1  12  11 6229.31 539.641   5
  -1 -12  11 5642.92 505.345   4
   1  12 -11 6531.01 279.951   2
   1  12 -11 5977.15 311.851   3
   1 -12 -11 6150.17 579.780   3
  -1 -12  11 7065.44 464.799   1
  -1  12  10 3308.80 391.215   5
   1  12 -10 3057.17 198.370   2
  -1 -12  10 2957.44 390.648   4
   1 -12 -10 3291.36 415.681   3
   1  12 -10 2879.64 221.384   3
  -1 -12  10 3177.75 304.120   1
  -1  12   9 1747.23 291.851   5
   1  12  -9 1405.52 145.391   2
  -1 -12   9 1614.36 273.641   4
   1  12  -9 1844.93 185.063   3
   1 -12  -9 1671.32 286.543   3
  -1 -12   9 1538.89 226.896   1
   1  12  -8 25757.6 954.382   5
  -1  12   8 25043.0 975.519   5
   1  12  -8 24106.3 688.504   2
  -1 -12   8 21902.6 1058.28   4
   1  12  -8 23677.3 718.048   3
   1 -12  -8 23179.5 1031.40   3
  -1 -12   8 25069.7 833.731   1
   1  12  -7 7725.00 491.700   5
  -1  12   7 7602.16 513.039   5
   1  12  -7 8514.15 393.897   2
  -1 -12   7 8998.00 655.105   4
   1  12  -7 7844.62 389.459   3
   1 -12  -7 8302.27 575.772   3
  -1 -12   7 8460.62 461.677   1
   1  12  -6 23.9827 111.586   5
  -1  12   6 192.910 141.179   5
  -1 -12   6 141.485 120.677   1
  -1 -12   6-13.1372 169.676   4
   1  12  -6-31.7408 74.8801   3
   1 -12  -6-77.6647 130.687   3
   1  12  -6 0.37828 85.5630   2
  -1  12   5 3586.90 323.841   5
   1  12  -5 3314.92 305.539   5
  -1 -12   5 3654.28 326.829   5
  -1 -12   5 3575.69 420.044   4
  -1 -12   5 3368.69 237.733   3
   1 -12  -5 3502.48 363.767   3
   1  12  -5 3654.95 274.328   3
  -1 -12   5 3596.29 278.595   1
  -1  12   4 5220.68 382.373   5
   1  12  -4 5848.64 392.681   5
  -1 -12   4 5501.46 387.610   5
  -1 -12   4 5631.78 525.257   4
  -1 -12   4 5346.04 315.982   3
   1 -12  -4 5551.80 435.421   3
   1  12  -4 5804.13 356.551   3
  -1  12   4 5982.16 444.042   3
  -1  12   4 5926.05 427.728   2
   1  12  -3 50.4495 76.7436   1
   1 -12  -3 147.258 122.397   5
  -1  12   3 59.5047 114.151   5
  -1 -12   3 105.131 98.2263   5
   1  12  -3-39.8349 96.6368   5
  -1 -12   3-54.4009 162.096   4
   1 -12  -3-6.70177 122.255   3
  -1 -12   3 225.325 111.270   3
   1  12  -3 105.545 100.904   3
  -1  12   3 157.692 106.026   2
  -1  12   3-151.190 128.256   3
   1  12  -2 1276.75 169.292   1
  -1  12   2 1207.74 195.399   5
   1 -12  -2 1588.69 224.345   5
  -1 -12   2 1601.34 211.909   5
   1  12  -2 1500.13 210.322   5
  -1 -12   2 1028.31 243.524   4
  -1 -12   2 1379.19 186.960   3
   1 -12  -2 1139.28 194.765   3
  -1  12   2 1465.41 211.087   2
  -1  12   2 1248.31 201.748   3
   1  12  -1 7757.84 401.149   1
  -1  12   1 8147.31 379.548   1
   1 -12  -1 8198.30 484.887   5
   1  12  -1 7660.85 437.590   5
  -1  12   1 8159.71 473.206   5
  -1 -12   1 7520.42 610.742   4
  -1 -12   1 7326.33 428.698   3
   1 -12  -1 7427.76 456.124   3
  -1  12   1 7956.18 465.653   2
   1 -12   0 4451.41 352.559   5
   1  12   0 4364.59 330.432   5
  -1  12   0 4201.24 335.327   5
  -1 -12   0 4771.78 490.580   4
   1 -12   0 4705.69 344.920   3
  -1 -12   0 4790.89 355.281   3
  -1  12   0 4300.28 281.836   1
   1  12   0 4392.25 293.068   1
   1 -12   1 4294.08 352.764   5
   1  12   1 4507.46 326.855   5
  -1  12  -1 4737.10 359.189   5
  -1 -12  -1 4907.28 498.034   4
   1 -12   1 5063.35 337.987   3
   1  12   1 4787.36 371.350   3
  -1 -12  -1 4989.91 381.880   3
   1  12   1 5003.47 306.594   1
  -1  12  -1 4550.71 292.081   1
  -1  12  -2 676.158 129.661   1
  -1  12  -2 1028.64 190.225   5
  -1 -12  -2 628.309 167.079   3
   1 -12   2 1021.95 156.344   3
  -1  12  -2 1054.10 160.230   3
   1  12   2 901.310 183.783   3
   1  12   2 1178.78 183.349   5
   1 -12   2 1204.59 194.430   5
  -1  12  -3 621.246 122.321   1
   1  12   3 733.923 149.815   5
   1 -12   3 816.627 165.717   5
  -1 -12  -3 611.439 142.785   5
  -1  12  -3 671.116 164.902   5
   1 -12   3 772.331 130.856   3
  -1 -12  -3 849.502 199.910   3
  -1  12  -3 778.803 140.654   3
   1  12   3 891.161 198.003   3
  -1  12  -4 21950.8 715.368   1
   1  12   4 21337.0 775.653   5
  -1  12  -4 20176.9 793.248   5
   1 -12   4 20188.8 814.215   5
   1 -12   4 20935.4 628.062   3
  -1 -12  -4 20794.2 877.455   3
  -1  12  -4 21078.9 659.738   3
   1  12   4 22463.7 904.479   3
   1 -12   5 549.508 137.481   1
  -1  12  -5 230.870 93.5268   1
   1  12   5 309.040 134.857   5
  -1  12  -5 221.985 138.583   5
   1 -12   5 239.619 73.5601   3
   1 -12   5 457.855 208.875   4
  -1 -12  -5 308.982 123.727   3
  -1  12  -5 331.082 90.2702   3
   1 -12   6 394.981 139.443   1
  -1  12  -6 504.406 170.495   5
   1  12   6 465.624 154.857   5
   1 -12   6 583.184 218.129   4
  -1 -12  -6 583.120 208.018   3
  -1  12  -6 493.770 97.1535   3
  -1  12  -7 23165.0 914.075   5
   1  12   7 24676.0 903.395   5
  -1  12  -7 24409.9 644.394   2
   1 -12   7 23255.5 1081.66   4
  -1 -12  -7 25346.7 1038.16   3
  -1  12  -7 23710.4 622.114   3
   1 -12   7 24421.2 800.843   1
  -1  12  -8 22315.3 903.928   5
   1  12   8 20526.8 851.064   5
  -1  12  -8 20770.7 533.418   2
   1 -12   8 18722.5 962.324   4
  -1  12  -8 21666.7 542.952   3
  -1 -12  -8 21920.9 992.799   3
   1 -12   8 20970.0 758.194   1
   1 -12   9 731.234 165.298   1
  -1  12  -9 762.458 225.589   5
   1  12   9 1165.76 248.708   5
  -1  12  -9 1042.54 91.9048   2
   1 -12   9 976.873 268.137   4
  -1 -12  -9 1295.03 281.221   3
  -1  12  -9 988.642 93.4783   3
  -1  12  -9 930.353 89.8389   2
  -1 -12 -10 11381.8 783.082   4
   1 -12  10 10703.2 706.146   4
   1  12  10 10330.9 642.735   5
  -1 -12 -10 11083.1 744.339   3
  -1  12 -10 10868.5 262.784   3
   1 -12  10 10479.9 545.823   1
  -1 -12 -11 5458.06 534.403   4
   1 -12  11 4526.75 456.569   4
   1  12  11 5963.99 511.257   5
  -1 -12 -11 4906.93 517.319   3
   1 -12  11 5443.75 406.783   1
  -1 -12 -12 181.203 180.054   4
   1 -12  12 561.317 187.449   4
   1  12  12 281.888 192.552   5
  -1 -12 -12 603.762 259.181   3
   1 -12  12 382.026 181.105   1
   1  12  13 23408.4 1102.07   1
  -1 -12 -13 24557.3 1172.28   4
   1 -12  13 22813.6 1016.62   4
   1  12  13 22603.7 1082.39   5
  -1 -12 -13 23069.8 1171.62   3
   1 -12  13 23157.0 915.869   1
   1  12  14 13486.0 839.920   1
  -1 -12 -14 13166.2 841.416   4
   1  12  14 11787.6 795.008   5
   1 -12  14 12507.6 717.104   4
  -1 -12 -14 12791.5 888.121   3
   1 -12  14 12655.5 681.439   1
   1  12  15 224.126 170.150   1
  -1 -12 -15 733.338 244.726   4
  -1 -12 -15 933.883 315.093   3
   1 -12  15 29.2459 138.307   1
   1  12  15 256.250 199.041   5
   1 -12  15 26.5119 113.638   4
   1  12  16-96.2181 219.014   1
  -1 -12 -16-126.788 240.288   3
   1 -12  16 185.983 173.011   1
   1  12  16 147.412 190.885   5
   1  12  17-23.4615 167.218   1
  -1 -12 -17-121.343 218.682   3
   1 -12  17 168.531 162.104   1
   1  12  17 55.3275 188.281   5
   1  12  18-255.855 229.479   1
  -1 -12 -18 205.563 231.172   3
   1 -12  18 278.638 213.052   1
   1  12  18-349.433 276.187   5
  -1  13  17 951.722 279.379   1
  -1  13  17 1390.08 343.578   5
   1 -13 -17 919.841 342.678   3
  -1 -13  17 1150.60 280.406   1
  -1  13  16 302.891 169.178   1
   1 -13 -16 42.4499 177.176   4
   1 -13 -16 488.948 242.883   3
  -1 -13  16 198.600 137.093   1
  -1  13  16-59.8954 210.967   5
  -1  13  15 8305.09 664.075   1
   1 -13 -15 7477.59 726.086   3
  -1 -13  15 7840.19 558.877   1
  -1 -13  15 6194.00 547.272   4
  -1  13  15 6932.44 652.605   5
  -1  13  14 2320.87 390.326   1
  -1 -13  14 1513.35 291.835   4
  -1  13  14 1858.17 355.554   5
   1 -13 -14 1680.59 369.741   3
  -1 -13  14 2162.84 313.628   1
  -1  13  13 859.170 241.676   1
  -1  13  13 865.361 252.486   5
  -1 -13  13 902.238 230.637   4
   1 -13 -13 748.490 279.247   3
  -1 -13  13 1227.69 253.415   1
  -1  13  12-288.250 196.830   5
   1  13 -12 86.9132 61.1800   2
  -1 -13  12 77.2778 136.236   4
  -1 -13  12-18.6723 148.271   1
  -1  13  11 28196.8 1182.23   5
   1  13 -11 28185.8 687.864   2
  -1 -13  11 25890.4 1191.28   4
   1 -13 -11 27275.4 1241.83   3
  -1 -13  11 26600.9 966.984   1
  -1  13  10 6190.32 526.171   5
   1  13 -10 5572.14 279.968   2
  -1 -13  10 5217.66 515.603   4
   1 -13 -10 6083.26 562.425   3
   1  13 -10 5884.24 324.311   3
  -1 -13  10 5733.62 418.877   1
  -1  13   9 800.640 225.929   5
   1  13  -9 715.128 114.309   2
  -1 -13   9 843.121 256.997   4
   1  13  -9 758.618 129.775   3
   1 -13  -9 586.263 228.501   3
  -1 -13   9 1102.25 202.499   1
   1  13  -8 8035.59 539.360   5
  -1  13   8 8060.51 552.127   5
   1  13  -8 6770.22 350.062   2
  -1 -13   8 7273.36 624.047   4
   1  13  -8 7217.58 371.859   3
   1 -13  -8 6443.97 554.259   3
  -1 -13   8 7665.04 455.446   1
   1  13  -7 1112.27 222.579   5
  -1  13   7 1371.37 251.361   5
  -1 -13   7 1228.69 201.664   1
  -1 -13   7 1465.59 295.352   4
   1  13  -7 1243.89 160.223   3
   1 -13  -7 1274.08 257.990   3
   1  13  -7 1452.02 174.426   2
  -1  13   6 9525.06 565.859   5
  -1 -13   6 9645.59 485.599   1
  -1 -13   6 9136.59 702.308   4
  -1 -13   6 9029.08 402.214   3
   1 -13  -6 8916.02 610.802   3
   1  13  -6 9567.41 454.066   3
   1  13  -6 9970.14 559.654   5
  -1 -13   5-87.0244 85.5080   3
  -1 -13   5 191.215 206.353   4
  -1  13   5-92.0648 153.342   5
   1  13  -5 43.5762 82.4541   3
   1 -13  -5 424.829 188.879   3
   1  13  -5 48.9462 102.567   5
  -1 -13   4 2971.08 252.326   3
  -1 -13   4 2909.68 384.671   4
  -1  13   4 3380.76 325.838   5
   1 -13  -4 2956.40 340.546   3
  -1 -13   4 3376.87 315.469   5
   1  13  -4 2880.99 294.143   5
   1  13  -3 1172.97 208.422   5
   1 -13  -3 1144.15 214.362   5
  -1 -13   3 956.284 177.064   5
  -1  13   3 1055.45 201.644   5
  -1 -13   3 1010.71 269.432   4
  -1 -13   3 1094.36 171.264   3
   1 -13  -3 1031.33 211.353   3
  -1  13   3 724.556 166.741   3
   1  13  -2 4174.88 332.179   5
  -1  13   2 3928.26 335.820   5
   1 -13  -2 4038.84 362.589   5
  -1 -13   2 3613.91 323.162   5
  -1  13   2 3921.00 276.588   1
  -1 -13   2 3544.51 460.389   4
   1 -13  -2 4191.85 370.938   3
  -1 -13   2 3436.13 293.357   3
  -1  13   2 4037.83 356.532   2
  -1  13   2 4069.19 357.655   3
  -1  13   1 78860.9 1828.12   5
   1  13  -1 75674.7 1749.76   5
   1 -13  -1 76478.5 1861.04   5
  -1 -13   1 78882.6 1802.36   5
  -1  13   1 72474.5 1604.52   1
  -1 -13   1 77778.3 2263.88   4
   1  13  -1 79854.0 1831.85   3
  -1 -13   1 75998.9 1758.36   3
   1 -13  -1 80137.5 1865.96   3
  -1  13   1 80868.0 1852.93   3
  -1  13   1 80097.1 1851.34   2
   1  13   0 19592.8 746.308   5
  -1  13   0 20404.0 793.289   5
  -1 -13   0 20701.9 786.978   5
   1 -13   0 20858.6 825.693   5
  -1  13   0 19194.8 665.448   1
  -1 -13   0 20414.3 1061.44   4
   1  13   0 21394.7 836.703   3
  -1 -13   0 20386.8 789.816   3
   1 -13   0 20026.9 775.385   3
  -1  13   0 20740.4 784.098   2
  -1 -13  -1 16082.4 690.578   5
   1 -13   1 16795.5 731.378   5
  -1  13  -1 15863.7 593.628   1
  -1 -13  -1 15351.0 918.209   4
  -1 -13  -1 15877.2 710.612   3
   1 -13   1 15933.1 654.588   3
   1  13   1 15737.9 718.807   3
   1  13   1 15600.8 656.369   5
  -1  13  -1 16910.2 715.019   5
   1  13   2 43525.9 1210.28   5
  -1  13  -2 45424.0 1278.83   5
  -1 -13  -2 42678.0 1251.34   5
   1 -13   2 46072.4 1320.30   5
  -1  13  -2 42855.5 1111.48   1
  -1 -13  -2 45715.6 1657.98   4
   1 -13   2 44669.3 1156.20   3
  -1 -13  -2 44498.7 1332.65   3
   1  13   2 45788.2 1347.71   3
  -1  13  -3 40919.1 1197.64   5
   1  13   3 38109.3 1115.66   5
  -1 -13  -3 37536.0 1176.77   5
  -1  13  -3 39172.8 1039.66   1
  -1 -13  -3 36234.3 1479.79   4
   1 -13   3 38719.5 1010.10   3
  -1 -13  -3 38844.7 1248.38   3
  -1  13  -3 36225.8 1015.25   3
  -1  13  -4 1773.78 252.692   5
   1  13   4 1660.06 224.497   5
   1 -13   4 2171.62 354.691   4
   1 -13   4 1691.04 181.539   3
  -1 -13  -4 1730.89 274.087   3
  -1  13  -4 1774.28 195.808   3
  -1  13  -5 16235.4 731.111   5
   1  13   5 15496.4 679.251   5
   1 -13   5 13875.6 603.347   1
   1 -13   5 15002.2 509.589   3
   1 -13   5 14292.4 883.914   4
  -1 -13  -5 15054.7 785.388   3
  -1  13  -5 14826.1 543.684   3
  -1  13  -6 15667.6 736.866   5
   1  13   6 16525.7 718.067   5
   1 -13   6 17275.4 651.850   1
   1 -13   6 16203.5 496.086   3
   1 -13   6 16856.5 940.056   4
  -1 -13  -6 17380.0 860.829   3
  -1  13  -6 15825.8 540.188   3
  -1  13  -7 4273.45 261.650   2
   1 -13   7 5042.72 353.106   1
  -1  13  -7 4516.37 402.971   5
   1  13   7 4868.87 397.303   5
   1 -13   7 4713.04 510.508   4
  -1 -13  -7 4363.41 448.050   3
  -1  13  -7 4539.55 254.278   3
   1 -13   8 1154.08 198.508   1
  -1  13  -8 1297.49 251.263   5
   1  13   8 1536.66 250.289   5
  -1  13  -8 1121.34 121.812   2
   1 -13   8 1377.09 300.011   4
  -1 -13  -8 1423.97 314.863   4
  -1 -13  -8 977.997 241.082   3
  -1  13  -8 1186.81 123.827   3
  -1  13  -8 1497.23 141.999   2
   1 -13   9 5316.51 391.109   1
  -1  13  -9 5818.04 490.413   5
   1  13   9 5875.15 473.207   5
  -1  13  -9 5397.71 224.414   2
   1 -13   9 5308.91 532.843   4
  -1 -13  -9 5803.71 579.338   4
  -1 -13  -9 5178.37 509.172   3
  -1  13  -9 6030.49 247.833   2
  -1  13  -9 5828.98 231.236   3
  -1  13 -10 504.886 51.8233   3
  -1  13 -10 439.644 53.5323   2
   1  13  10 406.746 186.412   5
  -1  13 -10 510.830 57.0997   2
  -1 -13 -10 127.434 169.451   4
   1 -13  10 542.182 217.165   4
  -1 -13 -10 255.461 186.465   3
   1 -13  10 681.005 191.994   1
   1 -13  11 6684.62 593.845   4
  -1 -13 -11 6285.41 625.140   4
   1  13  11 6477.43 533.449   5
  -1 -13 -11 7890.76 665.677   3
   1 -13  11 6925.23 472.286   1
   1 -13  12 8189.10 640.365   4
  -1 -13 -12 8202.64 696.002   4
   1  13  12 9037.70 646.047   5
  -1 -13 -12 8743.48 714.480   3
   1 -13  12 7904.35 517.465   1
  -1 -13 -13 1615.99 352.130   4
   1 -13  13 1371.45 274.278   4
   1  13  13 1553.49 305.654   5
  -1 -13 -13 1433.59 354.343   3
   1 -13  13 1503.56 257.632   1
   1  13  14-24.4267 190.221   1
   1 -13  14-67.0198 126.272   4
  -1 -13 -14 7.99066 159.742   4
   1  13  14 450.726 238.696   5
  -1 -13 -14 47.6142 203.361   3
   1 -13  14-80.1760 153.363   1
   1  13  15 218.352 186.979   1
  -1 -13 -15 82.3826 171.646   4
  -1 -13 -15-27.8042 191.292   3
   1 -13  15 127.061 156.157   1
   1  13  15 275.114 212.893   5
   1 -13  15 153.871 142.630   4
   1  13  16 30554.6 1390.09   1
  -1 -13 -16 28166.9 1459.42   3
   1 -13  16 32041.4 1195.27   1
   1  13  16 29414.3 1379.48   5
   1  13  17 247.440 189.297   1
  -1 -13 -17 379.099 231.644   3
   1 -13  17 578.386 200.728   1
   1  13  17 595.711 269.458   5
  -1  14  17 1757.65 353.595   1
  -1  14  17 1416.59 343.798   5
   1 -14 -17 2114.17 440.430   3
  -1 -14  17 1245.86 278.486   1
  -1  14  16 74.7923 204.118   1
   1 -14 -16 434.374 249.690   4
  -1  14  16-118.119 195.793   5
   1 -14 -16 168.343 250.249   3
  -1 -14  16 154.442 162.072   1
  -1  14  15 6941.91 634.337   1
   1 -14 -15 6591.12 672.916   4
   1 -14 -15 6650.16 680.305   3
  -1 -14  15 5937.07 506.366   1
  -1  14  15 5635.31 588.993   5
  -1 -14  15 5555.62 534.599   4
  -1  14  14 2133.50 360.121   1
  -1 -14  14 1704.05 328.346   4
  -1  14  14 1643.71 326.787   5
   1 -14 -14 1306.85 342.171   3
  -1 -14  14 1302.96 274.631   1
  -1  14  13 2245.41 356.153   1
  -1  14  13 2082.65 340.625   5
   1 -14 -13 1767.20 380.934   3
  -1 -14  13 1819.77 286.539   1
  -1 -14  13 1511.37 318.795   4
  -1  14  12 246.947 198.870   5
  -1 -14  12 162.145 180.456   4
   1 -14 -12-70.4408 226.633   3
  -1 -14  12 309.735 162.145   1
  -1  14  11 87.6327 191.479   5
   1  14 -11 323.790 84.6547   2
  -1 -14  11 76.6988 171.027   4
   1 -14 -11 567.659 265.223   3
  -1 -14  11 52.6515 145.409   1
  -1  14  10 13853.8 790.101   5
   1  14 -10 13131.7 463.576   2
  -1 -14  10 15156.9 920.805   4
   1 -14 -10 13323.0 872.449   3
  -1 -14  10 14402.6 684.264   1
  -1  14   9 1199.79 257.508   5
   1  14  -9 1252.07 156.715   2
  -1 -14   9 1260.99 303.271   4
   1 -14  -9 1299.47 275.374   3
   1  14  -9 1229.92 156.888   3
  -1 -14   9 1259.77 213.979   1
   1  14  -8 7021.31 518.964   5
  -1  14   8 8020.83 556.956   5
   1  14  -8 7953.04 395.153   2
  -1 -14   8 7637.89 670.437   4
   1  14  -8 7755.35 400.660   3
   1 -14  -8 7722.69 624.974   3
  -1 -14   8 7189.68 448.286   1
   1  14  -7 1467.50 232.136   5
  -1  14   7 1385.62 247.076   5
  -1 -14   7 1196.79 200.713   1
  -1 -14   7 1484.24 319.176   4
   1  14  -7 1198.62 164.983   3
   1 -14  -7 1444.34 295.973   3
   1  14  -7 1502.21 190.628   2
  -1 -14   6 15078.5 934.267   4
  -1 -14   6 13739.0 524.616   3
  -1  14   6 14105.6 716.052   5
   1 -14  -6 15053.7 813.697   3
   1  14  -6 14013.9 694.285   5
  -1 -14   5 4098.14 502.931   4
  -1 -14   5 4233.78 296.379   3
  -1  14   5 4324.06 387.312   5
   1  14  -5 4802.40 395.605   5
   1 -14  -5 5072.93 459.009   3
  -1 -14   4 5131.19 552.812   4
  -1 -14   4 7047.64 393.813   3
  -1  14   4 6141.93 452.631   5
   1  14  -4 6751.39 458.297   5
   1 -14  -4 6370.57 500.945   3
  -1 -14   3 41321.9 1131.37   3
  -1 -14   3 41252.8 1601.85   4
   1 -14  -3 42633.0 1354.55   3
   1  14  -3 41064.0 1210.55   5
  -1  14   3 40016.4 1245.15   5
   1  14  -2 1321.98 210.678   5
  -1  14   2 996.954 211.652   5
  -1 -14   2 783.382 282.397   4
  -1 -14   2 1283.45 211.855   5
  -1 -14   2 1086.04 186.631   3
   1 -14  -2 842.688 207.416   3
   1  14  -2 961.370 181.615   3
  -1  14   2 885.407 186.970   3
  -1  14   1 10663.6 586.224   5
   1  14  -1 11075.5 567.817   5
  -1 -14   1 10653.2 783.528   4
  -1 -14   1 11179.9 586.371   5
  -1 -14   1 10829.1 571.771   3
   1  14  -1 10974.7 591.012   3
   1 -14  -1 11286.8 607.060   3
  -1  14   1 12003.3 618.214   3
  -1  14   1 10905.0 592.292   2
   1  14   0 22290.5 831.180   5
  -1  14   0 22451.5 866.604   5
  -1 -14   0 24150.0 1195.81   4
  -1 -14   0 22128.2 853.020   5
   1  14   0 22269.5 882.317   3
  -1 -14   0 20780.4 841.438   3
   1 -14   0 22387.5 846.943   3
  -1  14   0 23480.8 872.635   3
  -1  14   0 22648.5 857.239   2
  -1  14  -1 246.326 163.333   5
   1  14   1 267.623 123.363   5
  -1 -14  -1 91.6511 176.982   4
  -1 -14  -1 362.987 152.880   5
  -1 -14  -1 54.3847 116.457   3
   1 -14   1 294.055 125.623   3
   1  14   1 177.551 127.850   3
  -1  14  -1 341.134 129.524   3
  -1  14  -1 49.2881 94.5645   2
   1  14   2 1345.48 210.815   5
  -1  14  -2 1693.41 242.783   5
  -1 -14  -2 1475.99 310.063   4
  -1 -14  -2 1604.45 238.544   5
  -1 -14  -2 1661.29 258.831   3
   1 -14   2 1184.79 184.078   3
  -1  14  -2 1380.02 200.811   2
  -1 -14  -3 235.376 235.768   4
  -1 -14  -3-38.9949 100.344   5
   1  14   3-86.3026 130.517   5
   1 -14   3 0.85171 90.8053   3
  -1 -14  -3 175.465 159.051   3
  -1  14  -3-7.44334 115.862   5
   1  14   4 14307.6 661.804   5
  -1  14  -4 15265.1 716.815   5
   1 -14   4 13610.9 535.802   3
   1 -14   4 15257.4 941.748   4
  -1 -14  -4 13773.6 750.643   3
  -1  14  -4 14298.7 576.376   3
  -1  14  -5-143.752 143.990   5
   1  14   5 104.112 115.293   5
  -1 -14  -5 273.739 245.822   4
   1 -14   5-44.9984 86.3536   3
   1 -14   5-46.4555 148.452   4
  -1 -14  -5-198.213 198.048   3
  -1  14  -5-5.38198 73.7463   3
  -1  14  -6 3098.18 339.393   5
   1  14   6 3097.23 314.315   5
   1 -14   6 2220.44 246.502   1
   1 -14   6 2691.65 194.910   3
   1 -14   6 2936.76 434.287   4
  -1 -14  -6 2919.89 449.590   4
  -1 -14  -6 1857.28 291.997   3
  -1  14  -6 2401.79 209.954   3
  -1  14  -7 28188.6 784.214   2
   1 -14   7 28022.2 912.417   1
  -1  14  -7 28808.2 1083.07   5
   1  14   7 26581.7 1006.12   5
   1 -14   7 27060.5 1279.35   4
  -1 -14  -7 27756.6 1335.16   4
  -1 -14  -7 29578.1 1212.96   3
  -1  14  -7 28795.6 755.754   3
  -1  14  -7 27090.8 770.271   2
   1 -14   8 1672.72 226.980   1
  -1  14  -8 941.541 230.351   5
   1  14   8 1226.77 238.083   5
  -1  14  -8 1473.24 147.909   2
  -1 -14  -8 1487.50 338.153   4
   1 -14   8 1359.76 326.284   4
  -1 -14  -8 1188.40 282.809   3
  -1  14  -8 1575.40 144.675   3
  -1  14  -8 1229.28 144.321   2
   1 -14   9 5582.30 412.005   1
  -1  14  -9 7094.19 545.413   5
   1  14   9 5648.92 464.259   5
  -1  14  -9 6459.13 264.410   2
   1 -14   9 6888.28 627.253   4
  -1 -14  -9 5422.17 591.539   4
  -1 -14  -9 5893.02 562.848   3
  -1  14  -9 6501.48 277.683   2
  -1  14  -9 6383.32 255.993   3
   1  14  10 4850.07 453.897   5
  -1  14 -10 4931.11 186.578   2
  -1 -14 -10 3927.07 511.720   4
   1 -14  10 4786.16 520.275   4
  -1 -14 -10 4397.69 509.201   3
   1 -14  10 4890.62 403.294   1
   1 -14  11 4240.08 489.545   4
  -1 -14 -11 3902.87 515.765   4
   1  14  11 3794.35 415.507   5
  -1 -14 -11 3537.48 466.129   3
   1 -14  11 3704.20 353.436   1
  -1 -14 -12 2444.62 414.048   4
   1 -14  12 2082.84 354.977   4
   1  14  12 2783.78 379.665   5
  -1 -14 -12 2679.69 422.758   3
   1 -14  12 2361.16 297.806   1
  -1 -14 -13-117.902 209.353   4
   1 -14  13-159.951 173.810   4
   1  14  13 23.5816 166.024   5
  -1 -14 -13-148.380 208.693   3
   1 -14  13 169.701 150.204   1
   1  14  14 1.11443 184.604   1
  -1 -14 -14 176.200 153.717   4
   1 -14  14 56.5249 165.218   4
   1  14  14 49.2064 155.683   5
  -1 -14 -14 123.705 187.620   3
   1 -14  14 57.4781 145.732   1
   1  14  15 68.7541 174.471   1
  -1 -14 -15 111.158 157.758   4
  -1 -14 -15 252.673 247.426   3
   1 -14  15 18.2078 158.943   1
   1  14  15-52.4223 171.848   5
   1  14  16 1143.94 298.050   1
  -1 -14 -16 292.792 210.202   3
   1 -14  16 674.617 209.845   1
   1  14  16 1089.06 305.602   5
   1  14  17 5078.70 587.620   1
  -1 -14 -17 4772.31 621.295   3
   1 -14  17 5228.98 504.953   1
   1  14  17 4188.45 557.523   5
  -1  15  16 4208.03 506.080   1
  -1  15  16 4144.04 540.662   5
   1 -15 -16 4586.06 615.853   3
  -1 -15  16 3519.20 427.255   1
  -1  15  15 3707.21 497.184   1
   1 -15 -15 4727.49 606.012   4
  -1  15  15 4191.03 520.629   5
  -1 -15  15 3354.56 446.883   4
   1 -15 -15 4258.93 573.302   3
  -1 -15  15 3530.22 406.338   1
  -1  15  14 4558.06 522.460   1
  -1 -15  14 4565.78 517.980   4
  -1  15  14 4817.19 535.189   5
   1 -15 -14 4059.72 557.612   3
  -1 -15  14 4891.94 456.349   1
   1 -15 -14 4283.60 560.078   4
  -1  15  13 905.792 292.943   5
   1 -15 -13 702.810 289.766   3
  -1 -15  13 589.824 215.765   1
  -1 -15  13 516.251 227.378   4
  -1  15  12 460.386 194.564   5
   1 -15 -12 397.580 232.418   3
  -1 -15  12 538.372 164.250   1
  -1 -15  12 203.050 164.817   4
  -1  15  11 56.7390 170.265   5
  -1 -15  11-170.571 215.844   4
   1 -15 -11-321.863 226.061   3
  -1 -15  11 11.3994 141.476   1
  -1  15  10 3326.84 406.829   5
   1  15 -10 3108.88 223.697   2
  -1 -15  10 3519.28 479.555   4
   1 -15 -10 3100.02 444.929   3
  -1 -15  10 3629.25 351.786   1
  -1  15   9 428.942 184.693   5
   1  15  -9 10.4299 78.1204   2
  -1 -15   9-12.1552 159.618   4
   1 -15  -9 64.5274 178.168   3
  -1 -15   9 12.6049 119.650   1
   1  15  -8 524.425 184.708   5
  -1  15   8 774.253 218.594   5
  -1 -15   8 339.065 155.901   1
  -1 -15   8 394.301 218.053   4
   1 -15  -8 335.639 206.909   3
   1  15  -8 598.498 123.863   3
   1  15  -8 398.255 118.529   2
  -1  15   7 809.677 206.999   5
   1  15  -7 304.772 169.737   5
  -1 -15   7 417.063 214.257   4
   1 -15  -7 379.835 210.274   3
   1  15  -7 422.499 120.904   2
  -1 -15   6 1395.96 314.105   4
  -1 -15   6 1926.36 206.181   3
  -1  15   6 2309.89 302.345   5
   1 -15  -6 2104.96 338.921   3
   1  15  -6 2276.61 293.502   5
  -1 -15   5 8195.37 424.424   3
  -1 -15   5 7728.80 702.186   4
  -1  15   5 8123.10 543.775   5
   1 -15  -5 8088.60 607.234   3
   1  15  -5 8280.95 533.824   5
  -1 -15   4 2092.77 234.529   3
  -1 -15   4 2126.15 377.368   4
  -1  15   4 2656.04 317.083   5
   1  15  -4 2830.15 287.471   3
   1 -15  -4 2525.15 339.281   3
   1  15  -4 3085.58 331.224   5
   1  15  -3 987.969 203.725   5
  -1 -15   3 1595.67 351.886   4
  -1  15   3 1029.21 216.892   5
   1 -15  -3 1149.55 246.396   3
  -1 -15   3 830.129 167.000   3
   1  15  -3 992.305 191.472   3
  -1  15   2 784.903 196.498   5
   1  15  -2 690.362 182.083   5
   1 -15  -2 865.990 196.482   3
  -1 -15   2 975.460 183.636   3
   1  15  -2 694.522 162.696   3
  -1 -15   2 614.660 242.439   4
   1 -15  -1 5153.98 420.408   3
   1  15  -1 4750.20 394.723   3
  -1 -15   1 4684.24 386.285   3
   1  15  -1 4779.15 383.686   5
  -1  15   1 4826.11 407.383   5
  -1 -15   1 4972.39 565.245   4
   1  15   0 212.332 122.897   5
  -1 -15   0 345.826 125.388   3
   1 -15   0 165.166 140.348   3
  -1  15   0 471.647 143.175   3
  -1 -15   0 160.551 189.408   4
   1  15   1-250.789 154.823   5
  -1  15  -1 41.5032 122.102   5
  -1 -15  -1 122.999 121.219   3
   1 -15   1-32.8591 112.048   3
  -1  15  -1-6.45663 87.2369   3
  -1  15  -1-295.620 150.704   2
  -1 -15  -1 3.72869 196.158   4
  -1  15  -2 27082.9 1010.70   5
   1  15   2 27193.3 969.701   5
   1 -15   2 29005.2 937.932   3
  -1 -15  -2 28432.6 1071.98   3
  -1  15  -2 27508.1 950.271   2
  -1  15  -2 26329.8 925.475   3
  -1 -15  -2 29404.7 1390.41   4
  -1  15  -3 4785.70 418.117   5
   1  15   3 4439.17 377.526   5
   1 -15   3 3864.17 311.145   3
  -1 -15  -3 4020.85 406.475   3
  -1  15  -3 4420.91 347.593   2
   1 -15   3 3967.61 512.976   4
  -1 -15  -3 5058.44 574.279   4
  -1 -15  -4 4737.21 466.835   3
   1  15   4 3819.95 359.387   5
  -1  15  -4 5299.22 432.585   5
   1 -15   4 3570.66 484.620   4
  -1 -15  -4 4113.87 526.902   4
   1 -15   4 4122.48 302.144   3
   1  15   5 17845.5 780.829   5
  -1  15  -5 19168.7 855.848   5
   1 -15   5 18331.1 620.056   3
   1 -15   5 17677.6 1068.30   4
  -1 -15  -5 20103.2 1148.14   4
  -1 -15  -5 18781.0 930.855   3
  -1  15  -5 18034.4 658.966   3
  -1  15  -6 6880.51 516.103   5
   1  15   6 6684.17 476.309   5
   1 -15   6 6945.19 334.954   3
   1 -15   6 5789.47 621.829   4
  -1 -15  -6 7387.36 695.948   4
  -1 -15  -6 7066.98 584.666   3
  -1  15  -6 6761.79 367.271   3
  -1  15  -7 664.428 130.890   2
  -1  15  -7 678.379 225.761   5
   1  15   7 857.672 216.159   5
   1 -15   7 460.551 156.449   1
  -1 -15  -7 1075.19 291.727   4
   1 -15   7 716.047 270.407   4
  -1 -15  -7 978.368 263.758   3
  -1  15  -7 657.900 123.586   2
  -1  15  -7 604.198 108.159   3
  -1  15  -8 640.752 120.778   2
   1 -15   8 651.696 159.201   1
  -1  15  -8 773.765 209.976   5
   1  15   8 977.055 232.052   5
   1 -15   8 653.407 254.174   4
  -1 -15  -8 493.814 213.853   4
  -1 -15  -8 600.740 243.261   3
  -1  15  -8 564.056 102.425   2
  -1  15  -8 789.307 114.038   3
  -1  15  -9 5664.71 511.941   5
   1  15   9 4684.74 442.394   5
  -1  15  -9 5088.28 251.383   2
  -1 -15  -9 4860.98 583.893   4
   1 -15   9 5026.69 564.147   4
  -1 -15  -9 5447.25 558.560   3
   1 -15   9 5303.04 400.814   1
  -1 -15 -10 1981.14 392.750   4
   1 -15  10 2494.74 413.468   4
   1  15  10 2250.39 321.916   5
  -1 -15 -10 2432.96 397.571   3
   1 -15  10 2508.10 297.599   1
  -1 -15 -11 1252.35 341.384   4
   1 -15  11 1416.10 318.777   4
   1  15  11 1477.13 288.100   5
  -1 -15 -11 1320.43 324.632   3
   1 -15  11 1432.62 234.809   1
   1 -15  12 2856.94 446.208   4
  -1 -15 -12 2879.94 443.035   4
   1  15  12 1959.58 335.398   5
  -1 -15 -12 3084.23 465.452   3
   1 -15  12 2273.42 302.357   1
   1 -15  13 423.328 201.612   4
  -1 -15 -13 62.5953 201.310   4
   1  15  13 178.817 174.780   5
  -1 -15 -13 18.3768 220.047   3
   1 -15  13-68.7016 150.026   1
   1  15  14 587.860 235.840   1
  -1 -15 -14 747.941 271.139   4
   1 -15  14 270.444 165.088   4
   1  15  14 525.419 216.605   5
  -1 -15 -14 1294.07 373.792   3
   1 -15  14 1137.68 255.696   1
   1  15  15 352.727 196.496   1
  -1 -15 -15 686.448 262.595   4
  -1 -15 -15 293.601 296.311   3
   1 -15  15 539.440 206.419   1
   1  15  15 700.933 230.111   5
   1  15  16 547.177 235.982   1
   1  15  16 615.280 270.058   5
  -1 -15 -16 729.894 274.725   3
   1 -15  16 388.827 181.224   1
  -1  16  15 1648.73 347.422   1
   1 -16 -15 1959.96 437.098   4
  -1  16  15 1605.64 350.550   5
   1 -16 -15 1805.53 428.806   3
  -1 -16  15 2243.83 338.659   1
  -1  16  14 318.537 230.590   1
  -1  16  14 430.779 231.941   5
   1 -16 -14 192.732 251.963   3
  -1 -16  14 4.12301 150.184   1
  -1 -16  14 383.219 243.176   4
   1 -16 -14 37.1492 203.455   4
  -1  16  13 1145.59 305.124   5
   1 -16 -13 740.605 244.910   3
  -1 -16  13 1339.76 258.025   1
   1 -16 -13 1762.98 402.462   4
  -1 -16  13 740.468 232.232   4
  -1  16  12 3144.35 428.467   5
   1 -16 -12 2775.48 440.446   3
  -1 -16  12 3055.59 363.571   1
  -1 -16  12 2552.24 406.434   4
  -1  16  11 114.278 159.347   5
   1 -16 -11 43.5110 193.239   3
  -1 -16  11 166.309 128.706   1
  -1 -16  11-59.5207 164.089   4
  -1  16  10 261.906 190.172   5
  -1 -16  10-129.702 218.289   4
   1 -16 -10 207.990 212.501   3
  -1 -16  10 175.830 131.436   1
  -1  16   9 6852.72 561.890   5
   1  16  -9 5985.43 348.382   2
  -1 -16   9 6488.99 663.463   4
   1 -16  -9 7507.19 663.897   3
  -1 -16   9 6187.03 459.360   1
  -1  16   8 673.527 215.577   5
   1  16  -8 459.809 161.331   5
  -1 -16   8 235.474 199.452   4
   1 -16  -8 385.510 197.198   3
   1  16  -8 467.613 111.170   2
  -1  16   7 1416.37 265.430   5
   1  16  -7 1615.12 285.238   5
  -1 -16   7 1613.49 380.035   4
   1 -16  -7 1553.07 308.880   3
   1  16  -7 1546.20 214.231   2
  -1 -16   6 6599.10 377.033   3
  -1 -16   6 6622.21 673.191   4
   1  16  -6 5660.22 471.497   5
   1 -16  -6 6970.29 587.194   3
  -1  16   6 5621.70 481.295   5
  -1  16   5 464.189 168.698   5
   1  16  -5 653.748 194.014   5
   1 -16  -5 319.456 168.612   3
   1  16  -5 735.800 173.398   3
  -1 -16   5 713.156 160.974   3
  -1 -16   5 260.005 244.610   4
   1 -16  -4 14586.3 815.065   3
   1  16  -4 15732.4 702.145   3
  -1  16   4 14508.9 756.353   5
   1  16  -4 14662.8 734.164   5
  -1 -16   4 14534.7 632.170   3
  -1 -16   4 14755.7 1001.92   4
  -1  16   3 1347.75 257.926   5
   1  16  -3 1445.31 239.960   5
  -1 -16   3 1563.89 220.583   3
   1 -16  -3 1526.99 274.273   3
   1  16  -3 1129.45 199.460   3
  -1 -16   3 1874.91 392.669   4
   1  16  -2 5140.49 426.310   3
  -1 -16   2 5983.67 426.072   3
   1 -16  -2 5742.73 490.617   3
   1  16  -2 5600.93 439.440   5
  -1  16   2 5995.87 466.137   5
  -1 -16   2 5981.83 648.410   4
   1 -16  -1 554.728 181.607   3
  -1 -16   1 474.946 153.241   3
   1  16  -1 637.027 172.554   5
  -1  16   1 813.069 203.912   5
  -1 -16   1 936.543 294.887   4
   1 -16   0 8399.98 535.310   3
  -1 -16   0 9199.38 572.602   3
   1  16   0 8682.72 537.456   5
  -1  16   0 8190.90 550.164   5
  -1 -16   0 9451.47 803.603   4
  -1  16  -1-74.1786 157.717   5
   1  16   1 43.9786 122.939   5
  -1 -16  -1 18.4003 137.605   3
   1 -16   1-34.1492 108.315   3
  -1  16  -1-94.3920 99.2828   3
  -1 -16  -1 21.5160 209.089   4
  -1  16  -2 18512.7 850.303   5
   1  16   2 18571.2 816.104   5
   1 -16   2 19745.6 774.637   3
  -1 -16  -2 18660.2 892.545   3
  -1  16  -2 18639.7 793.970   2
  -1  16  -2 19012.8 787.999   3
  -1 -16  -2 18141.3 1128.19   4
   1 -16   2 18343.1 1134.05   4
  -1  16  -3 4098.33 400.578   5
   1  16   3 3893.81 365.394   5
  -1 -16  -3 4278.56 423.531   3
   1 -16   3 4097.20 331.522   3
  -1  16  -3 4091.44 349.606   2
  -1  16  -3 4129.72 341.380   3
   1 -16   3 4196.90 561.484   4
  -1 -16  -3 3979.58 556.061   4
  -1  16  -4 5168.55 455.577   5
   1  16   4 5214.65 426.644   5
  -1 -16  -4 6054.68 528.702   3
  -1  16  -4 5364.19 383.320   2
   1 -16   4 4697.48 564.213   4
   1 -16   4 4960.78 343.037   3
  -1 -16  -4 5428.37 628.435   4
  -1  16  -5 9319.95 613.689   5
   1  16   5 8979.88 568.249   5
   1 -16   5 11038.8 480.051   3
  -1 -16  -5 9380.83 814.916   4
   1 -16   5 10028.5 831.787   4
  -1 -16  -5 8865.09 661.159   3
  -1  16  -5 10417.2 520.360   2
   1  16   6 10126.9 614.309   5
  -1  16  -6 9890.42 648.820   5
   1 -16   6 10846.2 439.640   3
  -1 -16  -6 9321.60 827.493   4
   1 -16   6 10231.2 831.524   4
  -1 -16  -6 9882.67 704.590   3
  -1  16  -6 10131.5 473.226   3
   1  16   7 5072.24 441.760   5
  -1  16  -7 4644.44 446.137   5
  -1 -16  -7 4270.60 559.678   4
   1 -16   7 4964.71 600.816   4
  -1 -16  -7 5075.69 527.045   3
  -1  16  -7 4413.04 317.768   2
   1 -16   8 304.413 149.993   1
   1  16   8 334.789 181.085   5
  -1  16  -8 271.668 159.374   5
  -1 -16  -8 80.5153 194.213   4
   1 -16   8 189.628 236.894   4
  -1 -16  -8 225.163 218.902   3
  -1  16  -8 95.7207 76.8586   2
   1  16   9 1722.19 282.903   5
  -1  16  -9 1869.41 325.430   5
   1 -16   9 1390.88 328.404   4
  -1 -16  -9 2047.61 425.608   4
  -1 -16  -9 1822.09 350.030   3
   1 -16   9 1663.21 255.806   1
   1  16  10 1184.54 253.170   5
  -1  16 -10 1347.42 279.931   5
  -1 -16 -10 1404.79 356.142   4
   1 -16  10 1156.01 317.346   4
  -1 -16 -10 1513.14 323.166   3
   1 -16  10 776.435 213.103   1
  -1 -16 -11 3371.00 517.650   4
   1 -16  11 4272.01 526.973   4
   1  16  11 3391.24 417.905   5
  -1 -16 -11 4810.11 560.489   3
   1 -16  11 3945.06 378.249   1
   1 -16  12 356.396 199.031   4
  -1 -16 -12-19.1139 187.354   4
   1  16  12 236.287 177.856   5
  -1 -16 -12 294.046 247.391   3
   1 -16  12 139.579 144.702   1
   1 -16  13 236.794 194.045   4
  -1 -16 -13 263.699 201.894   4
   1  16  13 690.778 253.250   5
  -1 -16 -13 580.820 293.321   3
   1 -16  13 267.047 172.723   1
  -1 -16 -14 4570.16 596.098   4
   1 -16  14 5756.50 589.391   4
   1  16  14 4844.29 533.150   5
  -1 -16 -14 4896.14 612.730   3
   1 -16  14 4814.75 461.082   1
   1  16  15 209.243 200.598   1
  -1 -16 -15 201.006 195.356   4
   1  16  15 701.773 261.792   5
  -1 -16 -15 981.785 349.328   3
   1 -16  15 338.100 192.538   1
  -1  17  14 7367.50 693.142   1
  -1  17  14 7569.04 681.512   5
  -1 -17  14 7360.73 716.351   4
   1 -17 -14 6151.79 697.994   3
  -1 -17  14 6259.79 532.362   1
   1 -17 -14 6451.43 744.210   4
  -1  17  13 2797.51 418.016   5
   1 -17 -13 3750.76 543.111   3
  -1 -17  13 2694.02 350.011   1
  -1 -17  13 3057.27 472.706   4
   1 -17 -13 2914.59 518.028   4
  -1  17  12 2450.34 379.177   5
   1 -17 -12 2445.03 431.620   3
  -1 -17  12 2092.33 298.145   1
  -1 -17  12 3234.76 490.959   4
   1 -17 -12 2214.11 444.393   4
  -1  17  11-40.6706 158.943   5
   1 -17 -11-200.615 231.854   3
  -1 -17  11-28.5339 130.922   1
  -1 -17  11-103.552 220.892   4
  -1  17  10-133.738 175.044   5
  -1 -17  10-97.7728 217.147   4
   1 -17 -10 316.020 248.619   3
  -1 -17  10-33.1606 149.489   1
  -1 -17   9 1634.66 378.860   4
   1  17  -9 1531.34 187.728   2
   1 -17  -9 659.417 216.051   3
  -1  17   9 1751.22 320.007   5
  -1  17   8 4454.20 459.035   5
   1  17  -8 4075.67 321.597   2
  -1 -17   8 4259.72 569.869   4
   1 -17  -8 4003.08 495.056   3
   1  17  -8 4243.68 436.244   5
  -1  17   7 468.719 179.241   5
   1  17  -7 658.568 212.276   5
   1 -17  -7 866.500 269.928   3
   1  17  -7 415.176 138.081   2
  -1 -17   7 719.806 277.959   4
  -1 -17   6 9867.09 478.291   3
   1 -17  -6 10584.2 748.761   3
  -1  17   6 8985.26 624.200   5
   1  17  -6 9193.86 609.448   5
  -1 -17   5 68.1060 111.282   3
  -1 -17   5-154.947 220.984   4
   1  17  -5-18.2098 134.127   5
   1 -17  -5 196.990 168.673   3
  -1  17   5 8.02398 138.677   5
   1 -17  -4 8460.43 651.058   3
   1  17  -4 9160.18 547.978   3
  -1  17   4 8331.98 590.029   5
   1  17  -4 8503.22 574.224   5
  -1 -17   4 8905.82 816.689   4
  -1 -17   4 9133.16 509.241   3
   1 -17  -3 3010.65 380.953   3
  -1  17   3 2894.74 345.988   5
   1  17  -3 3184.41 354.187   5
  -1 -17   3 3067.37 497.669   4
  -1 -17   3 2951.03 309.337   3
   1 -17  -2 3660.34 400.476   3
   1  17  -2 3900.86 387.683   5
  -1  17   2 3664.53 388.341   5
  -1 -17   2 4165.85 372.249   3
  -1 -17   2 4126.31 577.903   4
  -1 -17   1 29.3518 117.523   3
   1 -17  -1-27.4905 130.402   3
  -1  17   1-6.01823 155.950   5
   1  17  -1-164.912 132.177   5
  -1 -17   1-357.888 277.464   4
  -1 -17   0 606.849 174.989   3
   1 -17   0 569.382 184.274   3
  -1  17   0 729.719 207.089   5
   1  17   0 725.481 198.372   5
  -1 -17   0 1331.16 368.120   4
   1 -17   0 988.836 326.599   4
  -1 -17  -1 6013.45 499.593   3
   1 -17   1 6394.99 461.654   3
   1  17   1 6059.13 466.285   5
  -1  17  -1 6328.69 503.062   5
  -1 -17  -1 5724.18 652.705   4
   1 -17   1 5874.27 673.151   4
  -1  17  -2 2316.20 322.093   5
   1  17   2 2469.28 306.596   5
   1 -17   2 2538.74 291.395   3
  -1 -17  -2 2105.54 331.291   3
  -1  17  -2 2000.50 264.154   3
  -1 -17  -2 2737.66 490.555   4
   1 -17   2 1829.59 421.068   4
   1  17   3 2103.98 291.472   5
  -1  17  -3 1897.48 295.520   5
   1 -17   3 1963.81 244.590   3
  -1 -17  -3 2081.87 340.360   3
  -1  17  -3 2171.44 264.381   3
  -1 -17  -3 1621.91 376.849   4
   1 -17   3 2272.38 417.545   4
  -1  17  -4 2475.73 334.767   5
   1  17   4 1681.95 265.625   5
  -1 -17  -4 2369.94 453.246   4
   1 -17   4 1906.97 418.678   4
   1 -17   4 2086.81 234.728   3
  -1 -17  -4 1939.45 310.659   3
  -1  17  -4 2261.08 259.264   3
  -1  17  -4 1959.32 251.622   2
   1  17   5 138.775 144.470   5
  -1  17  -5 281.035 183.943   5
  -1 -17  -5-99.5041 183.091   3
  -1  17  -5 177.739 98.3317   2
   1 -17   5 200.455 101.534   3
  -1 -17  -5-216.012 254.582   4
   1 -17   5 591.776 274.784   4
   1 -17   6 4321.36 580.599   4
   1 -17   6 4159.75 280.292   3
  -1 -17  -6 4147.19 567.323   4
  -1 -17  -6 3761.58 474.171   3
  -1  17  -6 3197.83 383.065   5
   1  17   6 3820.16 396.208   5
  -1  17  -7 335.166 187.631   5
  -1 -17  -7 290.830 218.178   4
   1 -17   7 430.320 273.830   4
   1  17   7 598.174 178.205   5
  -1 -17  -7 600.791 243.582   3
  -1  17  -7 257.977 112.876   2
  -1  17  -8 87.5487 132.472   5
   1  17   8-64.5552 150.901   5
   1 -17   8 64.6635 186.831   4
  -1 -17  -8 155.975 232.465   4
  -1 -17  -8 332.541 231.421   3
  -1  17  -8 160.462 95.1115   2
   1  17   9 870.201 228.344   5
   1 -17   9 1375.94 244.598   1
   1 -17   9 1249.44 327.606   4
  -1 -17  -9 1620.51 391.486   4
  -1 -17  -9 1785.88 358.937   3
  -1  17  -9 1154.40 287.627   5
   1  17  10 582.306 201.818   5
   1 -17  10 445.401 183.883   1
   1 -17  10 565.833 280.258   4
  -1 -17 -10 486.417 305.049   4
  -1 -17 -10 1252.80 348.408   3
  -1  17 -10 509.229 236.436   5
  -1 -17 -11-100.940 234.448   4
   1 -17  11 153.746 216.028   4
   1 -17  11 110.053 146.113   1
  -1 -17 -11-118.215 185.835   3
   1  17  11 18.8540 152.357   5
   1 -17  12 5561.50 639.655   4
  -1 -17 -12 4534.89 609.724   4
   1 -17  12 6182.36 486.939   1
  -1 -17 -12 6434.26 671.583   3
   1  17  12 4755.60 496.098   5
   1 -17  13 954.652 281.742   4
  -1 -17 -13 1064.14 355.981   4
   1 -17  13 964.636 239.546   1
  -1 -17 -13 1615.94 398.516   3
   1  17  13 758.965 224.626   5
   1 -17  14 325.017 171.518   4
  -1 -17 -14 420.549 239.128   4
   1 -17  14 584.118 201.092   1
  -1 -17 -14 904.477 339.075   3
   1  17  14 889.428 255.364   5
   1 -18 -13 1463.09 427.722   4
  -1 -18  13 1568.88 368.737   4
  -1 -18  13 1223.09 256.641   1
   1 -18 -13 752.129 239.199   3
  -1  18  13 1819.08 356.757   5
  -1 -18  12 913.325 310.626   4
   1 -18 -12 1265.42 390.159   4
  -1 -18  12 1209.68 262.181   1
   1 -18 -12 985.213 327.994   3
  -1  18  12 1105.18 298.731   5
  -1 -18  11 190.145 217.997   4
   1 -18 -11-87.2990 237.500   4
  -1 -18  11 316.366 187.218   1
   1 -18 -11 28.9928 172.117   3
  -1  18  11 26.5483 159.258   5
   1 -18 -10 4174.02 549.435   3
  -1 -18  10 3753.93 564.698   4
   1 -18 -10 4620.78 655.406   4
  -1  18  10 4203.36 470.530   5
  -1 -18   9 230.433 235.870   4
  -1  18   9 442.945 233.619   5
   1 -18  -9-197.652 201.794   3
   1  18  -9-251.293 180.369   5
   1  18  -8 1911.89 316.066   5
  -1 -18   8 2040.67 429.390   4
  -1  18   8 1992.18 333.496   5
   1 -18  -8 2785.43 428.556   3
   1  18  -8 1960.59 238.597   2
   1  18  -7 3463.29 414.583   5
  -1 -18   7 2625.48 465.867   4
  -1  18   7 2943.73 395.451   5
   1 -18  -7 2811.69 424.155   3
   1  18  -7 2925.42 298.828   2
  -1 -18   6 5545.98 676.920   4
  -1 -18   6 6008.20 383.631   3
   1  18  -6 6110.26 524.734   5
  -1  18   6 6082.51 528.796   5
   1 -18  -6 4845.44 534.573   3
  -1 -18   5 11093.2 554.009   3
  -1 -18   5 10231.3 903.875   4
   1  18  -5 10374.7 667.002   5
  -1  18   5 10415.3 681.889   5
   1 -18  -5 11171.7 771.847   3
  -1 -18   4 894.888 179.159   3
  -1 -18   4 1201.36 367.657   4
  -1  18   4 1040.63 235.917   5
   1  18  -4 991.845 225.362   5
   1 -18  -4 704.196 228.416   3
  -1 -18   3 768.761 331.023   4
   1  18  -3 350.489 168.105   5
  -1  18   3 246.230 136.334   5
   1 -18  -3 479.126 195.977   3
  -1 -18   3 447.596 159.947   3
   1 -18  -2 959.250 326.230   4
  -1 -18   2 1389.22 375.326   4
  -1  18   2 1659.27 293.072   5
   1  18  -2 743.333 198.917   5
   1 -18  -2 1618.57 299.894   3
  -1 -18   2 906.355 198.863   3
   1 -18  -1-546.858 355.610   4
  -1 -18   1-94.4016 249.816   4
  -1  18   1 203.057 156.904   5
   1  18  -1 50.7178 141.527   5
  -1 -18   1 130.184 159.662   3
   1 -18  -1-7.28932 130.598   3
  -1 -18   0-4.66123 207.716   4
   1 -18   0 85.4208 212.439   4
   1  18   0-22.1575 150.164   5
  -1  18   0-98.8649 138.617   5
   1 -18   0 52.6982 124.365   3
  -1 -18   0 82.6725 129.919   3
  -1 -18  -1 3467.36 536.697   4
   1 -18   1 3970.85 578.536   4
  -1  18  -1 3538.88 396.623   5
   1  18   1 3651.77 381.160   5
   1 -18   1 3665.14 374.247   3
  -1 -18  -1 3919.66 417.198   3
   1 -18   2 1291.73 389.956   4
  -1 -18  -2 985.164 338.732   4
   1  18   2 1135.20 243.014   5
  -1  18  -2 1568.00 292.528   5
  -1 -18  -2 1100.52 260.021   3
   1 -18   2 1007.22 203.056   3
   1 -18   3 64.2620 188.911   4
  -1 -18  -3 34.8059 225.350   4
   1  18   3 387.828 190.879   5
  -1  18  -3 114.488 150.922   5
   1 -18   3 263.075 117.685   3
  -1 -18  -3 215.193 189.759   3
   1 -18   4-122.093 261.390   4
  -1 -18  -4 693.797 338.641   4
  -1  18  -4 82.8088 169.220   5
   1  18   4 279.917 194.167   5
   1 -18   4 249.657 118.155   3
  -1 -18  -4 372.587 227.704   3
   1 -18   5 16224.6 1145.42   4
   1 -18   5 18310.4 684.865   3
  -1 -18  -5 18599.5 1240.43   4
  -1 -18  -5 19726.6 1030.92   3
   1  18   5 16642.1 841.917   5
  -1  18  -5 16954.1 886.248   5
   1 -18   6 1058.44 357.748   4
  -1 -18  -6 1454.00 396.470   4
   1 -18   6 1334.93 176.725   3
   1  18   6 1186.07 261.355   5
  -1 -18  -6 1636.66 338.499   3
  -1  18  -6 1187.16 276.865   5
  -1  18  -7 10763.8 722.977   5
   1  18   7 10107.9 670.965   5
   1 -18   7 12753.4 982.950   4
  -1 -18  -7 11076.8 981.528   4
  -1 -18  -7 11746.6 834.857   3
  -1  18  -7 11145.0 548.289   2
   1  18   8 4810.39 462.389   5
  -1 -18  -8 5324.57 584.356   3
  -1  18  -8 5338.06 526.121   5
  -1 -18  -8 4505.97 617.452   4
   1 -18   8 4785.80 627.619   4
   1  18   9 4087.73 443.330   5
  -1 -18  -9 5331.08 594.584   3
  -1  18  -9 4328.60 474.714   5
  -1 -18  -9 4556.14 637.664   4
   1 -18   9 3719.27 537.714   4
   1  18  10 713.226 224.857   5
  -1 -18 -10 619.171 273.482   4
   1 -18  10 239.806 225.129   4
  -1 -18 -10 721.150 287.454   3
  -1  18 -10 1285.85 321.366   5
   1 -18  11 2082.30 427.982   4
  -1 -18 -11 2708.35 491.003   4
   1 -18  11 2605.64 340.345   1
  -1 -18 -11 2642.88 443.772   3
   1  18  11 2221.26 354.077   5
   1 -18  12 8278.14 799.404   4
  -1 -18 -12 6629.45 768.856   4
   1 -18  12 7701.17 560.251   1
  -1 -18 -12 8507.35 798.246   3
   1  18  12 7586.99 647.954   5
   1 -18  13 2875.13 471.672   4
  -1 -18 -13 2924.80 534.282   4
   1 -18  13 3052.44 373.402   1
  -1 -18 -13 3751.23 557.571   3
   1  18  13 2739.71 407.741   5
   1 -19 -12 3447.42 541.057   3
  -1 -19  12 3706.37 554.667   4
   1 -19 -12 2981.46 562.237   4
  -1  19  12 3445.28 475.830   5
   1 -19 -11 1024.14 330.386   3
   1 -19 -11 643.341 301.532   4
  -1 -19  11 209.387 199.204   4
  -1  19  11 554.606 239.325   5
   1 -19 -10 454.893 250.277   3
  -1 -19  10-126.628 207.635   4
   1 -19 -10-11.0845 204.415   4
  -1  19  10 84.2049 152.813   5
   1 -19  -9 2889.51 466.949   3
   1 -19  -9 2818.58 548.170   4
  -1 -19   9 2618.98 464.865   4
  -1  19   9 2955.62 413.325   5
   1 -19  -8 1735.87 411.796   4
  -1 -19   8 1215.97 357.806   4
  -1  19   8 1427.96 300.702   5
   1 -19  -8 1174.11 317.952   3
   1  19  -8 760.803 224.177   5
   1  19  -7 1140.96 263.614   5
   1 -19  -7 782.731 286.344   4
  -1 -19   7 840.880 297.748   4
  -1  19   7 1371.97 295.308   5
   1 -19  -7 1373.91 328.280   3
   1  19  -7 1025.33 203.629   2
  -1  19   6 3399.77 426.173   5
   1 -19  -6 3709.82 484.256   3
   1  19  -6 3808.33 436.204   5
  -1 -19   6 3980.50 326.335   3
  -1 -19   6 5123.10 675.896   4
   1 -19  -6 4695.86 679.210   4
   1 -19  -5 392.971 211.433   3
  -1  19   5 161.340 171.921   5
   1  19  -5 212.083 178.009   5
   1 -19  -5 324.811 285.086   4
  -1 -19   5 361.131 133.237   3
  -1 -19   5 224.627 223.245   4
   1 -19  -4 1124.97 318.169   3
  -1  19   4 1210.69 276.071   5
   1  19  -4 1324.22 273.041   5
   1 -19  -4 917.276 349.249   4
  -1 -19   4 923.645 367.286   4
  -1 -19   4 1296.61 236.378   3
   1 -19  -3 9021.31 681.855   3
  -1  19   3 9137.17 639.031   5
   1  19  -3 9191.32 627.947   5
   1 -19  -3 10819.2 977.913   4
  -1 -19   3 8749.92 860.640   4
  -1 -19   3 9603.39 576.600   3
   1 -19  -2 832.113 244.280   3
  -1 -19   2 595.016 173.847   3
   1  19  -2 695.146 217.586   5
  -1  19   2 712.357 229.115   5
  -1 -19   2 320.525 235.202   4
   1 -19  -2 572.989 322.685   4
  -1 -19   1 58.6780 146.932   3
   1 -19  -1 148.334 132.152   3
   1  19  -1 384.663 188.331   5
  -1  19   1 298.053 166.432   5
  -1 -19   1 221.340 288.490   4
   1 -19  -1-76.7923 250.089   4
   1 -19   0 908.106 217.116   3
  -1 -19   0 426.596 169.311   3
   1  19   0 247.132 143.360   5
  -1  19   0 518.902 208.874   5
  -1 -19   0 483.849 277.899   4
   1 -19   0 197.260 251.215   4
   1 -19   1 112.157 117.209   3
  -1 -19  -1 148.497 164.094   3
   1  19   1 582.457 212.766   5
  -1  19  -1 251.166 168.049   5
   1 -19   1 111.774 168.835   4
  -1 -19  -1 182.731 214.173   4
   1 -19   2 646.114 183.824   3
  -1 -19  -2 307.191 177.061   3
   1  19   2 646.976 211.865   5
  -1  19  -2 654.379 241.622   5
   1 -19   2 563.912 287.193   4
  -1 -19  -2 605.186 312.224   4
   1 -19   3 1129.57 211.538   3
  -1 -19  -3 1205.03 290.221   3
   1  19   3 852.234 231.827   5
  -1  19  -3 1724.20 310.391   5
   1 -19   3 1003.07 323.844   4
  -1 -19  -3 989.061 296.722   4
  -1 -19  -4 4524.71 508.919   3
  -1  19  -4 3982.37 440.209   5
   1  19   4 4763.42 454.933   5
  -1 -19  -4 3757.25 571.166   4
   1 -19   4 4675.50 365.632   3
   1 -19   4 3825.30 614.438   4
  -1 -19  -5 35.3195 181.287   3
  -1  19  -5 32.1837 159.137   5
   1  19   5-59.8582 178.154   5
   1 -19   5-409.859 306.170   4
   1 -19   5-14.9659 89.9331   3
  -1 -19  -5 193.111 278.679   4
  -1 -19  -6 1475.20 335.279   3
  -1  19  -6 653.375 226.018   5
   1  19   6 1290.71 275.516   5
   1 -19   6 1962.78 459.518   4
  -1 -19  -6 1331.14 383.341   4
   1  19   7 59.6605 159.746   5
  -1 -19  -7 437.991 271.064   3
  -1  19  -7 873.042 259.622   5
  -1 -19  -7 214.266 247.932   4
   1 -19   7 647.547 331.930   4
  -1 -19  -8 6115.61 650.327   3
   1  19   8 4568.77 475.905   5
  -1  19  -8 5310.26 545.124   5
  -1 -19  -8 5666.85 719.706   4
   1 -19   8 5419.50 691.245   4
   1  19   9 28.5305 155.418   5
  -1 -19  -9-264.002 232.842   3
  -1  19  -9-34.1675 193.877   5
   1 -19   9-74.6678 236.587   4
  -1 -19  -9-142.923 265.270   4
   1  19  10 2443.60 376.942   5
  -1 -19 -10 2325.97 421.774   3
  -1  19 -10 1881.57 357.282   5
   1 -19  10 2265.22 477.837   4
  -1 -19 -10 1761.95 419.632   4
  -1 -19 -11 12173.9 959.376   3
   1  19  11 11893.7 796.229   5
   1 -19  11 11760.2 984.547   4
  -1 -19 -11 12810.3 1069.78   4
   1 -20 -10-91.8395 188.731   3
  -1  20  10 165.456 182.161   5
   1 -20 -10 133.893 265.101   4
  -1 -20  10-223.215 264.283   4
   1 -20  -9 773.722 313.507   3
  -1  20   9 343.356 201.179   5
   1 -20  -9 185.394 188.415   4
  -1 -20   9 758.102 372.421   4
  -1  20   8 2551.16 397.478   5
   1 -20  -8 2175.85 407.999   3
   1  20  -8 2509.65 381.396   5
   1 -20  -8 2599.43 526.732   4
  -1 -20   8 2021.01 459.191   4
  -1  20   7 3788.91 455.940   5
   1 -20  -7 4469.84 549.006   3
   1  20  -7 4295.82 484.183   5
   1 -20  -7 3660.09 601.275   4
  -1 -20   7 4332.46 641.503   4
   1 -20  -6 4874.78 564.920   3
  -1  20   6 6409.83 573.300   5
   1  20  -6 5922.06 547.856   5
  -1 -20   6 6038.41 744.662   4
   1 -20  -6 6240.49 796.047   4
   1 -20  -5 139.111 180.059   3
  -1  20   5 177.653 155.293   5
   1  20  -5 44.0995 157.189   5
  -1 -20   5 88.4724 111.345   3
  -1 -20   5 176.689 287.919   4
   1 -20  -5-227.106 325.732   4
   1 -20  -4 6896.63 624.437   3
  -1  20   4 6574.25 576.993   5
   1  20  -4 7258.77 583.285   5
  -1 -20   4 8038.22 874.570   4
   1 -20  -4 7569.57 863.079   4
  -1 -20   4 8016.52 518.947   3
   1 -20  -3 562.239 208.939   3
  -1  20   3 782.102 243.730   5
   1  20  -3 538.821 191.757   5
  -1 -20   3 350.562 135.422   3
   1 -20  -3 845.219 365.014   4
  -1 -20   3 965.830 404.343   4
  -1 -20   2 148.201 126.860   3
   1 -20  -2 85.9334 158.453   3
  -1  20   2 141.866 170.117   5
   1  20  -2 296.680 181.336   5
  -1 -20   2 330.113 270.895   4
   1 -20  -1 4326.85 460.494   3
   1  20  -1 4629.20 453.708   5
  -1  20   1 4226.04 462.799   5
  -1 -20   1 4316.04 429.377   3
   1 -20  -1 4452.06 658.360   4
  -1 -20   1 3641.52 591.565   4
   1 -20   0 8955.32 626.456   3
  -1 -20   0 9071.82 649.678   3
  -1  20   0 9379.53 673.064   5
   1  20   0 9151.02 631.018   5
  -1 -20   0 9197.74 919.491   4
   1 -20   0 10367.8 976.086   4
   1 -20   1 492.818 165.628   3
  -1 -20  -1 480.179 205.728   3
  -1  20  -1 785.983 234.933   5
   1  20   1 398.788 190.195   5
  -1 -20  -1 916.064 404.201   4
   1 -20   1 785.854 363.803   4
  -1 -20  -2 7318.03 620.492   3
   1 -20   2 7448.19 526.444   3
   1  20   2 7848.53 594.506   5
  -1  20  -2 7229.42 603.640   5
   1 -20   2 8004.94 859.957   4
  -1 -20  -2 7173.19 825.961   4
   1 -20   3-180.589 141.430   3
  -1 -20  -3 125.741 173.643   3
   1  20   3 158.193 169.584   5
  -1  20  -3 221.271 172.858   5
   1 -20   3 329.030 318.513   4
  -1 -20  -3-38.1609 276.736   4
  -1 -20  -4 11506.0 807.222   3
  -1  20  -4 11238.2 746.827   5
   1  20   4 10542.8 693.315   5
   1 -20   4 11268.2 587.023   3
   1 -20   4 9521.13 934.400   4
  -1 -20  -4 10379.8 965.256   4
  -1 -20  -5 2008.28 370.592   3
   1  20   5 2459.65 351.874   5
  -1  20  -5 3134.93 417.614   5
  -1 -20  -5 1758.55 409.708   4
   1 -20   5 2364.60 507.344   4
  -1 -20  -6 552.258 255.034   3
   1  20   6 445.716 186.430   5
  -1  20  -6 1334.74 304.533   5
  -1 -20  -6 681.248 313.064   4
   1 -20   6 477.642 277.421   4
  -1 -20  -7 1087.44 322.082   3
  -1  20  -7 1402.23 312.411   5
   1  20   7 1435.52 307.782   5
  -1 -20  -7 1119.00 353.758   4
   1 -20   7 1285.53 373.321   4
   1  20   8 199.695 165.645   5
  -1 -20  -8 432.840 220.274   3
  -1  20  -8 968.381 279.056   5
  -1 -20  -8 125.023 266.376   4
   1 -20   8 1074.74 378.222   4
   1  20   9 374.248 208.197   5
  -1 -20  -9 341.737 252.176   3
  -1  20  -9 443.123 227.909   5
  -1 -20  -9 3.81345 233.446   4
   1 -20   9 405.618 313.151   4
  -1 -20 -10 8995.35 816.041   3
  -1  20 -10 9127.81 738.997   5
   1  20  10 8164.53 658.595   5
  -1 -20 -10 9028.35 932.896   4
   1 -20  10 8246.15 882.980   4
  -1  21   8 49.7877 161.023   5
  -1 -21   8 480.017 286.756   4
   1 -21  -8-189.155 260.321   4
   1  21  -8-95.8791 181.818   5
   1 -21  -8-188.498 207.146   3
   1 -21  -7 4301.78 688.378   4
  -1 -21   7 3951.51 639.240   4
  -1  21   7 3236.67 450.253   5
   1  21  -7 3864.44 467.078   5
   1 -21  -7 3396.32 492.605   3
   1 -21  -6 744.864 375.897   4
  -1 -21   6 1730.62 444.740   4
  -1  21   6 1266.83 284.863   5
   1  21  -6 1404.99 301.110   5
   1 -21  -6 1233.96 316.362   3
   1 -21  -5 3737.34 649.582   4
   1  21  -5 4590.76 490.977   5
  -1  21   5 4298.05 488.088   5
   1 -21  -5 3582.59 483.482   3
  -1 -21   4-46.7495 113.256   3
  -1 -21   4-223.837 240.898   4
   1 -21  -4-121.205 239.101   4
   1  21  -4 39.0926 171.344   5
  -1  21   4 98.0067 166.947   5
   1 -21  -4-161.500 193.203   3
   1 -21  -3 1757.03 469.287   4
  -1 -21   3 558.159 273.881   4
  -1 -21   3 1242.99 233.669   3
   1  21  -3 859.428 224.049   5
  -1  21   3 992.119 279.466   5
   1 -21  -3 977.662 265.286   3
   1 -21  -2-196.106 297.253   4
  -1 -21   2-45.8975 263.605   4
  -1  21   2 334.444 207.928   5
   1  21  -2 144.982 164.905   5
   1 -21  -2-126.933 161.540   3
  -1 -21   2-262.911 176.495   3
   1 -21  -1 591.792 340.947   4
  -1 -21   1 275.473 221.552   4
  -1  21   1 168.886 165.248   5
   1  21  -1 290.615 166.713   5
  -1 -21   1 501.863 189.693   3
   1 -21  -1 690.546 211.784   3
  -1 -21   0 197.174 231.047   4
   1 -21   0 533.298 373.560   4
   1  21   0 624.823 224.482   5
  -1  21   0 735.032 242.149   5
  -1 -21   0 592.501 186.052   3
   1 -21   0 663.399 215.433   3
   1 -21   1 4431.25 668.741   4
  -1 -21  -1 4606.48 685.979   4
   1  21   1 4034.87 441.951   5
  -1  21  -1 3956.26 452.451   5
   1 -21   1 4837.06 461.352   3
  -1 -21  -1 3784.82 442.013   3
  -1 -21  -2 187.177 240.773   4
   1 -21   2-34.8809 256.415   4
  -1  21  -2-114.317 193.893   5
   1  21   2 272.114 183.215   5
  -1 -21  -2 368.450 197.524   3
   1 -21   2 44.4142 130.224   3
  -1 -21  -3 5522.29 764.149   4
   1 -21   3 3996.15 647.863   4
   1 -21   3 4254.14 393.737   3
   1  21   3 5473.57 518.798   5
  -1  21  -3 5297.10 535.585   5
  -1 -21  -3 4935.64 538.117   3
   1 -21   4 526.142 295.748   4
  -1 -21  -4 556.741 269.634   4
   1  21   4 1129.61 276.603   5
  -1  21  -4 904.876 262.414   5
  -1 -21  -4 1210.16 313.846   3
  -1 -21  -5 1161.05 403.713   4
   1 -21   5 525.361 318.313   4
  -1  21  -5 759.567 236.203   5
   1  21   5 898.262 243.563   5
  -1 -21  -5 999.620 317.343   3
   1 -21   6 2067.56 478.792   4
  -1 -21  -6 1634.61 448.502   4
   1  21   6 2070.56 335.712   5
  -1  21  -6 1571.33 324.482   5
  -1 -21  -6 1513.60 366.985   3
  -1 -21  -7 1734.37 461.751   4
   1 -21   7 2266.76 522.400   4
   1  21   7 1996.81 349.805   5
  -1  21  -7 1534.62 335.988   5
  -1 -21  -7 1549.00 380.319   3
  -1 -21  -8 80.6873 258.192   4
   1 -21   8 414.467 315.256   4
   1  21   8 144.656 199.310   5
  -1  21  -8 149.025 223.862   5
  -1 -21  -8-300.099 285.076   3
  -1 -22   5 2659.70 573.413   4
   1 -22  -5 2074.80 516.741   4
   1  22  -5 2549.77 395.084   5
  -1  22   5 1883.08 349.190   5
   1 -22  -5 1628.20 348.313   3
  -1 -22   4 439.329 330.200   4
   1 -22  -4 287.740 251.318   4
   1  22  -4-152.025 205.749   5
  -1  22   4 213.412 219.724   5
   1 -22  -4 104.082 202.872   3
   1 -22  -3-370.032 307.058   4
  -1 -22   3-61.7947 137.130   3
  -1 -22   3-247.258 282.734   4
  -1  22   3 571.931 255.352   5
   1  22  -3 86.3179 184.573   5
   1 -22  -3 145.670 187.045   3
   1 -22  -2-244.836 280.430   4
  -1 -22   2 138.928 259.903   4
   1  22  -2-76.2807 165.273   5
  -1  22   2 40.8919 174.570   5
   1 -22  -2 50.9935 157.216   3
  -1 -22   2 252.048 161.318   3
  -1 -22   1 7291.45 874.038   4
   1 -22  -1 7752.82 921.322   4
  -1 -22   1 7012.96 575.986   3
   1  22  -1 5991.43 556.544   5
  -1  22   1 6281.91 587.903   5
   1 -22  -1 6242.06 565.109   3
  -1 -22   0 9733.56 1023.71   4
   1 -22   0 8657.46 947.551   4
  -1  22   0 7885.09 653.774   5
   1  22   0 8835.56 661.067   5
  -1 -22   0 7923.36 629.150   3
   1 -22   0 7838.26 617.055   3
  -1 -22  -1 3214.08 612.991   4
   1 -22   1 3340.02 618.405   4
  -1  22  -1 3785.32 459.819   5
   1  22   1 3016.50 385.617   5
   1 -22   1 3565.25 399.681   3
  -1 -22  -1 3769.62 449.250   3
  -1 -22  -2 1961.25 461.170   4
   1 -22   2 2364.96 521.859   4
  -1  22  -2 2607.59 398.148   5
   1  22   2 1977.51 328.460   5
  -1 -22  -2 2504.97 400.785   3
   1 -22   3-239.961 260.044   4
  -1 -22  -3 101.301 269.533   4
  -1  22  -3 1.06474 176.063   5
   1  22   3 24.3709 159.001   5
   1 -22   4 30.9784 273.539   4
  -1  22  -4 335.261 211.488   5
   1  22   4 174.742 160.264   5
  -1 -22  -4 99.8788 204.699   3
   1 -22   5 729.100 370.167   4
  -1 -22  -5 4.19463 259.613   4
  -1 -22  -5 62.7747 236.864   3
  -1  22  -5-137.087 178.928   5
   1  22   5-162.743 196.825   5
  -2   0  21-283.584 189.335   1
   2   0 -21-266.112 220.820   3
  -2   0  20 356.288 194.187   1
   2   0 -20-104.625 158.597   3
  -2   0  19 4.20687 180.387   1
   2   0 -19 164.171 187.837   3
   2   0 -18 7052.58 572.842   3
  -2   0  18 8073.03 574.555   1
  -2   0  17-14.6689 138.034   1
   2   0 -17 71.6954 136.005   3
  -2   0  16 93529.9 2184.53   1
   2   0 -16 89490.1 2239.56   3
   2   0 -15 71.1249 58.5793   4
  -2   0  15 53.2649 90.3358   2
   2   0 -15-56.8050 128.465   3
  -2   0  15 243.097 117.756   1
  -2   0  14 405.312 123.033   2
  -2   0  14 519.695 161.047   1
   2   0 -14 472.336 167.682   3
   2   0 -14 712.248 108.090   4
  -2   0  13 28.3617 87.8555   2
   2   0 -13-23.1041 61.8901   4
  -2   0  13-43.6233 96.3653   1
   2   0 -13 160.512 125.972   3
   2   0 -13-86.2046 108.779   2
   2   0 -12 262.577 79.5490   4
  -2   0  12 343.961 125.040   1
   2   0 -12 254.735 121.944   2
   2   0 -12 101.012 122.477   3
  -2   0  12 205.595 98.8256   2
   2   0 -11 110.928 64.5816   4
   2   0 -11 28.2942 84.8863   2
  -2   0  11 257.008 95.5453   2
  -2   0  11 96.0414 88.4343   1
   2   0 -11 21.7209 94.9511   1
   2   0 -10 15284.1 583.880   2
  -2   0  10 15999.3 562.386   2
   2   0 -10 14954.9 623.937   1
   2   0  -9 19.0752 76.9356   2
  -2   0   9-7.85846 59.4328   2
   2   0  -9 60.4260 74.4402   1
   2   0  -8 47890.9 1078.46   2
  -2   0   8 45405.0 1035.75   2
   2   0  -8 47879.8 1135.89   1
   2   0  -7-67.8275 74.9241   2
  -2   0   7 32.6394 52.0870   2
  -2   0   7 57.6551 64.3655   1
   2   0  -7-16.3079 61.2522   1
   2   0  -6 4122.63 228.171   2
  -2   0   6 4149.96 223.818   2
   2   0  -6 4408.82 247.513   1
  -2   0   6 4353.61 232.104   1
   2   0  -5-20.7168 55.8061   2
  -2   0   5-28.5480 41.0933   2
  -2   0   5-11.7158 54.5689   1
   2   0  -5 24.2688 45.7530   1
   2   0  -4 3630.77 185.542   2
  -2   0   4 3751.79 186.118   2
  -2   0   4 4102.38 185.356   1
   2   0  -4 4004.79 189.781   1
   2   0  -3 77.5846 49.1745   2
  -2   0   3 7.04417 42.5534   1
   2   0  -3 6.27316 32.2758   1
   2   0  -2 7442.27 225.572   2
  -2   0   2 7594.52 190.617   1
   2   0  -2 7115.62 191.256   1
   2   0  -1 9.22825 21.8230   2
   2   0   0 100299. 1573.58   2
  -2   0  -1-6.49181 23.5005   3
  -2   0  -1 45.7800 23.3032   5
   2   0   2 7994.67 228.107   3
  -2   0  -2 8244.76 226.084   3
  -2   0  -3 41.9733 49.5371   1
  -2   0  -3 28.4255 45.6706   3
   2   0   3 5.69394 37.6783   3
  -2   0  -4 479655. 7330.75   1
  -2   0  -4 495067. 7258.46   3
   2   0   4 482739. 7256.29   3
   2   0   5 52.8288 43.8580   3
  -2   0  -5-7.54806 51.6827   3
   2   0   6 35322.5 761.016   2
   2   0   6 35602.3 804.961   3
  -2   0  -6 36206.9 887.644   1
  -2   0  -6 36018.5 812.727   3
   2   0   7-9.18486 52.9360   2
  -2   0  -7 110.537 88.0755   1
  -2   0  -7-39.5615 65.4075   3
   2   0   8 235968. 3834.11   2
  -2   0  -8 244048. 4079.39   1
  -2   0  -8 242268. 3948.34   3
  -2   0  -9 234.742 112.286   1
   2   0   9-39.0661 68.5053   2
  -2   0  -9 201.560 99.9078   3
   2   0  10 37871.2 937.484   2
  -2   0 -10 40696.6 1147.59   1
  -2   0 -10 39708.8 1041.62   3
   2   0  11-64.0136 70.0934   2
   2   0  11 163.820 138.758   1
  -2   0 -11 192.351 125.113   1
  -2   0 -11-39.9704 89.3587   3
  -2   0 -12 63150.0 1495.83   3
   2   0  12 63427.3 1543.93   1
  -2   0 -13-44.4607 116.223   3
   2   0  13 305.577 153.863   1
   2   0  13 70.7210 85.6629   2
   2   0  14 39285.1 1069.45   2
  -2   0 -14 42497.3 1243.11   3
   2   0  14 42124.3 1272.71   1
  -2   0 -15-85.7562 135.774   3
   2   0  15-8.93516 142.013   1
   2   0  15 69.1669 88.4948   2
  -2   0 -16 25156.5 984.796   3
   2   0  16 26842.3 1035.84   1
   2   0  16 24712.2 839.669   2
  -2   0 -17 61.5360 125.087   3
   2   0  17 179.159 176.724   1
  -2   0 -18 14105.8 762.432   3
   2   0  18 13995.7 784.569   1
  -2   0 -19 306.562 153.567   3
   2   0  19 79.6753 192.674   1
  -2   0 -20 472.869 164.042   3
   2   0  20 374.995 193.728   1
   2   0  21-261.376 243.290   1
  -2   1  21 1887.20 321.713   1
  -2  -1  21 1863.27 330.845   1
   2  -1 -21 1750.64 354.492   3
   2   1 -21 1840.98 322.552   3
  -2   1  20 1114.09 264.565   1
  -2  -1  20 1668.50 313.244   1
   2   1 -20 1348.00 286.360   3
   2  -1 -20 1262.52 289.888   3
   2  -1 -19 5676.89 546.628   3
   2   1 -19 7161.72 584.699   3
  -2   1  19 7841.96 594.346   1
  -2  -1  19 7404.29 569.735   1
  -2  -1  18 6549.96 513.926   1
  -2   1  18 5939.66 493.850   1
   2   1 -18 5449.24 501.947   3
   2  -1 -18 5200.10 506.840   3
   2   1 -17 241.482 145.410   3
   2  -1 -17 456.409 165.083   3
  -2   1  17 418.798 174.928   1
   2  -1 -16 83.6021 134.057   3
   2   1 -16-137.069 147.145   3
   2  -1 -16 60.0059 53.5133   4
  -2  -1  16-80.3434 107.848   2
  -2  -1  16 249.681 132.699   1
  -2   1  16-16.0709 131.070   1
   2   1 -15 678.729 163.859   3
   2  -1 -15 724.743 192.011   3
  -2  -1  15 758.573 150.605   2
   2  -1 -15 792.324 110.909   4
   2   1 -15 757.868 101.016   4
  -2  -1  15 863.691 200.261   1
  -2   1  15 675.316 184.001   1
   2   1 -14 1732.05 231.383   2
   2   1 -14 1932.57 258.678   3
   2  -1 -14 1874.71 270.981   3
   2  -1 -14 2073.20 175.042   4
  -2   1  14 1545.31 212.830   2
  -2  -1  14 2096.56 228.733   2
   2   1 -14 1828.92 162.472   4
  -2  -1  14 1784.05 254.423   1
  -2   1  14 2365.81 289.018   1
   2  -1 -13 7091.10 337.044   4
   2   1 -13 7705.86 348.658   4
  -2   1  13 7720.43 440.309   2
  -2  -1  13 7031.35 398.992   2
   2   1 -13 7426.08 479.234   3
   2   1 -13 7381.05 432.661   2
   2  -1 -13 7473.44 499.062   3
   2  -1 -13 6630.86 450.025   2
  -2   1  13 8301.55 491.722   1
  -2  -1  13 7575.74 456.103   1
   2  -1 -12 1286.84 208.062   3
   2   1 -12 1660.54 206.317   2
   2  -1 -12 1793.37 229.005   2
  -2  -1  12 1797.64 195.588   2
  -2   1  12 1602.42 203.262   2
   2   1 -12 1742.19 168.202   4
  -2  -1  12 1783.83 218.887   1
  -2   1  12 1556.01 215.385   1
  -2   1  11 3569.96 278.801   2
  -2  -1  11 3848.84 268.158   2
   2   1 -11 3770.23 241.543   4
   2  -1 -11 3735.50 298.257   2
   2   1 -11 3723.74 274.333   2
   2  -1 -11 3730.77 326.636   3
  -2  -1  11 3905.20 302.408   1
   2  -1 -11 4332.86 342.908   1
  -2   1  11 3994.76 306.261   1
   2   1 -11 3791.36 317.030   1
  -2   1  10 23392.5 743.155   2
  -2  -1  10 22987.5 685.245   2
   2   1 -10 24089.0 671.763   4
   2   1 -10 23329.9 721.752   2
   2  -1 -10 23571.7 813.144   3
   2  -1 -10 23416.4 764.204   2
   2  -1 -10 24327.0 821.416   1
  -2  -1  10 24466.4 758.712   1
   2   1 -10 23462.0 801.123   1
  -2  -1   9 3884.72 240.797   2
  -2   1   9 4025.84 272.565   2
   2   1  -9 3790.88 233.294   4
   2   1  -9 3699.03 250.918   2
   2  -1  -9 3521.83 266.289   2
   2   1  -9 3999.83 296.282   1
   2  -1  -9 4031.34 298.721   1
  -2  -1   8 59020.5 1219.90   2
  -2   1   8 60847.3 1290.74   2
   2   1  -8 59845.0 1219.31   4
   2  -1  -8 61966.3 1324.40   2
   2   1  -8 59974.3 1249.43   2
   2   1  -8 60100.4 1340.77   1
  -2   1   8 59057.0 1302.48   1
   2  -1  -8 60351.8 1348.11   1
  -2  -1   7 61688.4 1218.71   2
   2   1  -7 61972.5 1236.15   4
   2   1  -7 62531.8 1244.42   2
  -2   1   7 60659.7 1276.13   2
   2  -1  -7 63543.6 1308.28   2
  -2   1   7 64352.4 1298.11   1
  -2  -1   7 64077.9 1273.21   1
   2  -1  -7 61422.0 1318.48   1
   2   1  -7 61008.7 1308.25   1
   2  -1  -6 5912.54 289.874   2
  -2   1   6 6207.02 290.811   2
   2   1  -6 6348.30 274.082   2
   2  -1  -6 5952.97 295.312   1
   2   1  -6 6334.86 293.562   1
  -2  -1   6 5904.04 269.818   1
  -2   1   6 6110.82 281.933   1
  -2  -1   6 6099.80 258.406   2
  -2   1   5 95054.3 1712.19   2
   2  -1  -5 97553.0 1728.42   2
  -2  -1   5 97337.9 1670.97   1
   2  -1  -5 95510.4 1714.93   1
  -2   1   5 98371.1 1693.26   1
   2   1  -5 95804.9 1701.34   1
  -2  -1   5 95509.2 1650.21   2
   2   1  -5 97284.1 1669.96   2
   2  -1  -4 11946.7 370.128   2
  -2   1   4 10785.8 333.113   1
   2   1  -4 11373.3 344.504   1
   2  -1  -4 11294.4 350.294   1
   2   1  -4 11683.1 333.787   2
  -2  -1   4 11341.1 329.448   2
   2  -1  -3 9152.82 300.763   2
   2  -1  -3 9570.74 276.632   1
  -2   1   3 9829.21 269.571   1
   2   1  -3 9001.92 266.471   1
   2   1  -3 9065.34 272.380   2
   2  -1  -2 190110. 2944.86   2
  -2   1   2 190889. 2858.73   1
   2  -1  -2 186778. 2866.35   1
   2   1  -2 189570. 2873.32   1
   2   1  -2 195713. 2921.53   2
   2  -1  -1 76833.5 1279.66   2
   2   1  -1 79929.6 1293.37   2
  -2   1   1 79091.5 1302.16   5
  -2  -1   0 171681. 2615.89   3
   2  -1   0 169087. 2586.91   2
  -2   1   0 173541. 2605.33   5
  -2   1  -1 5630.01 179.846   5
  -2  -1  -1 5134.18 198.261   4
  -2   1  -1 5510.39 147.190   2
   2  -1   1 5472.92 145.675   2
  -2  -1  -1 5373.18 188.458   3
  -2   1  -1 5181.46 144.499   1
  -2  -1  -2 5679.06 199.550   4
   2   1   2 5989.24 205.950   4
  -2   1  -2 5587.63 198.912   5
  -2   1  -2 5762.37 152.841   3
  -2  -1  -2 6097.19 214.262   3
   2  -1   2 5650.75 153.009   3
  -2   1  -2 5672.56 186.787   1
  -2  -1  -3 94796.8 1531.09   4
  -2   1  -3 96650.5 1608.61   5
   2   1   3 94314.6 1547.00   4
  -2   1  -3 97373.0 1498.94   3
  -2  -1  -3 94602.1 1615.12   3
   2  -1   3 93813.1 1497.43   3
   2   1   3 93753.8 1609.31   3
  -2   1  -3 92332.7 1585.02   1
   2  -1   4 241.497 43.7718   3
   2   1   4 180.117 53.9804   3
   2   1   4 198.456 41.5731   4
  -2   1  -4 232.255 61.3372   3
  -2  -1  -4 238.686 44.8275   4
  -2   1  -4 161.732 57.3417   1
   2  -1   5 78638.2 1382.38   3
   2   1   5 80162.2 1494.28   3
   2  -1   5 80095.4 1335.28   2
  -2   1  -5 80558.7 1506.94   1
  -2  -1  -5 82206.8 1497.83   3
  -2   1  -5 80985.4 1385.14   3
   2  -1   6 20578.7 482.643   2
   2   1   6 21356.1 604.695   3
  -2   1  -6 21473.1 626.528   1
  -2   1  -6 21562.0 539.516   3
  -2  -1  -6 20599.7 600.071   3
   2   1   7 93666.2 1805.43   3
   2   1   7 92685.0 1745.00   2
   2  -1   7 96029.1 1635.60   2
  -2   1  -7 96952.1 1861.22   1
  -2   1  -7 98010.1 1724.82   3
  -2  -1  -7 95472.5 1823.40   3
   2   1   8 17178.2 547.028   2
   2  -1   8 16742.2 475.464   2
  -2   1  -8 17219.7 625.149   1
  -2   1  -8 18622.9 557.263   3
  -2  -1  -8 17229.0 597.567   3
   2   1   9 2447.02 201.401   2
   2  -1   9 2149.71 161.428   2
  -2   1  -9 2106.42 218.891   1
  -2   1  -9 2324.01 195.709   3
  -2  -1  -9 2028.69 212.326   3
   2   1  10 38.6117 64.8472   2
   2  -1  10-34.9449 57.9614   2
  -2   1 -10 58.1253 77.9736   3
  -2   1 -10 54.8474 85.9270   1
  -2  -1 -10-2.20395 95.6199   3
   2   1  11 4450.71 297.596   2
   2  -1  11 4516.44 260.992   2
   2   1  11 4545.71 347.302   1
   2  -1  11 4124.57 327.273   1
  -2   1 -11 4418.39 358.733   1
  -2   1 -11 4350.89 305.072   3
  -2  -1 -11 4183.10 328.947   3
   2   1  12 7902.25 414.823   2
   2  -1  12 7610.20 361.431   2
   2  -1  12 7773.23 464.635   1
   2   1  12 7812.85 480.253   1
  -2  -1 -12 8499.25 484.941   3
  -2   1 -12 7846.07 438.178   3
   2   1  13 8895.15 459.651   2
   2  -1  13 8971.81 411.013   2
  -2  -1 -13 8660.99 519.027   3
  -2   1 -13 9551.22 502.495   3
   2  -1  13 9122.60 526.336   1
   2   1  13 8838.10 536.755   1
   2   1  14 1272.21 186.246   2
  -2   1 -14 1042.15 193.867   3
  -2  -1 -14 1273.94 226.636   3
   2   1  14 1007.16 214.445   1
   2  -1  14 1064.99 207.905   1
   2  -1  14 1232.82 164.788   2
   2   1  15 26862.3 893.088   2
  -2   1 -15 26206.5 948.957   3
  -2  -1 -15 26744.8 1010.97   3
   2  -1  15 27563.9 1017.64   1
   2   1  15 25306.0 1012.16   1
   2  -1  15 26421.8 807.337   2
  -2  -1 -16 1310.16 259.768   3
  -2   1 -16 670.656 179.916   3
   2  -1  16 1150.16 241.409   1
   2   1  16 789.426 220.933   1
   2  -1  16 1048.56 163.519   2
   2   1  16 923.318 169.217   2
  -2   1 -17 7617.72 518.432   3
  -2  -1 -17 7522.63 554.700   3
   2   1  17 7193.84 551.544   1
   2  -1  17 8090.26 566.546   1
  -2  -1 -18 1579.04 279.655   3
  -2   1 -18 1364.88 242.880   3
   2  -1  18 1673.47 292.948   1
   2   1  18 1874.92 329.007   1
  -2  -1 -19-123.819 162.145   3
  -2   1 -19-24.6278 121.601   3
   2  -1  19 100.746 182.496   1
   2   1  19 78.7309 194.297   1
  -2   1 -20 6815.85 539.111   3
  -2  -1 -20 6105.03 555.927   3
   2   1  20 6767.42 581.116   1
   2  -1  20 6207.71 550.020   1
  -2  -1 -21 7.13701 146.155   3
   2  -1  21 163.123 160.696   1
   2   1  21 364.428 210.894   1
   2  -2 -21 10032.1 791.716   3
   2   2 -21 10696.8 738.511   3
  -2  -2  21 10861.3 730.763   1
  -2   2  21 10628.9 734.786   1
   2  -2 -20 10354.7 775.640   3
   2   2 -20 12651.7 775.700   3
  -2  -2  20 12915.0 769.910   1
  -2   2  20 10467.4 722.615   1
   2   2 -19 2675.19 349.590   3
   2  -2 -19 2625.67 400.297   3
  -2  -2  19 3227.97 386.756   1
  -2   2  19 3271.18 403.229   1
   2   2 -18 852.432 206.265   3
   2  -2 -18 821.142 233.541   3
  -2  -2  18 559.885 166.427   1
  -2   2  18 1046.93 238.847   1
   2   2 -17 5474.17 472.949   3
   2  -2 -17 5159.28 498.182   3
  -2   2  17 5842.66 482.399   1
  -2  -2  17 6261.56 480.574   1
   2   2 -16 790.294 187.935   3
   2  -2 -16 746.292 197.571   3
  -2  -2  16 795.586 149.257   2
   2  -2 -16 678.180 99.0406   4
  -2   2  16 816.378 201.993   1
  -2  -2  16 724.485 192.854   1
   2   2 -15 4371.08 389.160   3
   2  -2 -15 4167.44 410.936   3
   2   2 -15 4286.86 342.859   2
   2  -2 -15 4742.37 270.565   4
  -2  -2  15 4476.48 326.965   2
  -2   2  15 4827.51 402.190   1
  -2  -2  15 5175.83 414.596   1
   2  -2 -14 1688.16 273.653   3
   2   2 -14 1111.05 191.819   2
   2   2 -14 1505.12 230.119   3
   2   2 -14 1427.77 152.507   4
  -2  -2  14 1416.04 185.056   2
  -2   2  14 1049.14 214.365   1
  -2  -2  14 1421.30 230.379   1
   2   2 -13 19061.9 611.457   4
  -2   2  13 19499.4 752.614   2
  -2  -2  13 19172.9 661.291   2
  -2  -2  13 19434.0 751.746   1
  -2   2  13 19435.5 788.131   1
   2   2 -13 20020.4 785.012   3
   2  -2 -13 18819.8 833.996   3
   2   2 -13 20262.3 717.212   2
   2  -2 -12 1679.33 249.262   3
   2   2 -12 1689.26 193.334   2
   2  -2 -12 1453.21 218.541   2
   2   2 -12 1665.95 173.235   4
  -2  -2  12 1631.88 181.084   2
  -2   2  12 1838.43 221.156   2
  -2   2  12 1870.70 230.894   1
  -2  -2  12 1384.89 201.291   1
  -2  -2  11 11750.1 464.986   2
  -2  -2  11 11811.0 527.328   1
  -2   2  11 11970.4 550.903   1
   2   2 -11 12496.9 592.498   1
   2   2 -11 12258.6 500.450   2
  -2   2  11 12388.3 544.697   2
   2  -2 -11 11950.8 603.799   3
   2  -2 -11 12243.4 572.197   2
   2   2 -11 11295.4 457.440   4
  -2  -2  10 4431.01 264.283   2
   2   2 -10 4333.27 326.427   1
  -2  -2  10 3886.06 282.443   1
   2  -2 -10 4853.55 361.470   3
   2   2 -10 4235.43 273.401   2
  -2   2  10 4718.19 314.659   2
   2  -2 -10 4515.28 325.986   2
   2   2 -10 4498.04 270.805   4
  -2  -2   9 14407.2 480.608   2
   2   2  -9 14194.1 501.570   4
   2   2  -9 15415.5 593.781   1
  -2   2   9 15451.3 570.120   2
   2  -2  -9 13673.4 609.685   3
   2   2  -9 14725.9 504.828   2
   2  -2  -9 14582.4 579.164   2
   2   2  -8 10904.6 428.867   4
   2  -2  -8 11480.0 491.770   1
   2   2  -8 11322.4 473.542   1
  -2   2   8 11217.1 461.356   2
   2   2  -8 11563.3 414.624   2
   2  -2  -8 11998.5 492.499   2
  -2  -2   8 11461.8 401.314   2
   2   2  -7 13984.8 488.926   4
   2  -2  -7 14348.0 522.638   1
   2   2  -7 14686.6 509.302   1
  -2   2   7 14549.7 504.615   1
   2   2  -7 15544.7 462.674   2
  -2   2   7 15188.9 524.751   2
   2  -2  -7 13827.1 522.013   2
  -2  -2   7 14526.5 438.260   2
   2   2  -6 2266.13 177.822   4
  -2   2   6 2752.25 193.840   1
   2   2  -6 2439.38 186.592   1
  -2   2   6 2423.62 186.867   2
   2  -2  -6 2434.61 198.793   2
  -2  -2   6 2383.70 158.666   2
   2   2  -6 2372.12 160.642   2
   2   2  -5 17363.8 529.898   4
  -2   2   5 18383.0 508.054   1
   2   2  -5 18464.0 508.394   1
   2  -2  -5 18587.8 544.344   2
  -2  -2   5 18294.0 467.122   2
   2   2  -5 18351.3 464.640   2
   2   2  -4 7309.99 309.825   4
  -2  -2   4 7098.70 251.330   2
   2   2  -4 6942.26 243.433   2
  -2   2   4 7538.04 272.127   1
   2   2  -4 7014.24 260.474   1
   2  -2  -4 7167.32 297.816   2
   2  -2  -3 1238.17 119.611   2
  -2  -2   3 1346.73 134.743   4
   2   2  -3 1412.59 106.712   2
  -2  -2   3 1305.87 104.932   2
   2   2  -3 1197.55 125.862   4
  -2   2   3 1184.72 96.7228   1
   2   2  -3 1299.89 96.2924   1
  -2  -2   2 51318.5 1030.49   4
  -2   2   2 50487.5 1003.67   5
   2   2  -2 53963.7 939.868   2
   2  -2  -2 51530.9 964.645   2
   2   2  -2 50609.6 894.604   1
   2   2  -1 110161. 1716.46   1
  -2  -2   1 115233. 1685.08   5
  -2   2   1 112185. 1801.20   5
  -2  -2   1 112745. 1883.37   4
  -2  -2   1 109220. 1760.31   3
   2  -2  -1 111924. 1773.75   2
  -2  -2   0 102944. 1669.14   3
  -2   2   0 102477. 1615.81   2
  -2  -2   0 103973. 1765.56   4
  -2   2   0 101028. 1666.97   5
   2  -2   0 102379. 1616.04   2
  -2   2  -1 114458. 1820.51   5
  -2   2  -1 110818. 1705.54   2
  -2  -2  -1 111974. 1890.01   4
   2  -2   1 110226. 1705.82   2
  -2  -2  -1 111830. 1836.84   3
   2  -2   1 113546. 1695.60   1
   2   2   2 131935. 2210.85   4
  -2  -2  -2 132619. 2202.00   4
  -2   2  -2 138378. 2165.03   5
  -2  -2  -2 136420. 2201.63   3
   2  -2   2 131338. 2067.60   1
  -2   2  -2 131346. 2086.07   1
   2   2   3 190707. 2971.16   4
  -2  -2  -3 186632. 2951.00   4
  -2   2  -3 186516. 2955.53   5
  -2  -2  -3 190845. 3000.78   3
  -2   2  -3 179750. 2899.08   1
   2  -2   3 184084. 2879.82   1
  -2  -2  -4 11386.3 342.790   4
  -2   2  -4 11187.9 374.694   5
   2   2   4 10827.2 389.802   3
  -2  -2  -4 11095.6 389.735   3
  -2   2  -4 10997.5 255.306   3
  -2   2  -4 11072.8 353.961   1
   2   2   5 2983.90 205.688   3
   2  -2   5 3186.07 115.499   2
  -2   2  -5 3439.64 144.429   3
  -2  -2  -5 3443.75 224.202   3
  -2   2  -5 3583.03 210.791   1
  -2  -2  -5 3481.31 174.752   4
   2   2   6 14518.9 510.811   3
   2  -2   6 14347.6 336.423   2
  -2   2  -6 14691.4 390.640   3
  -2  -2  -6 14532.5 510.841   3
  -2   2  -6 14859.6 499.362   1
   2  -2   6 14420.9 345.350   4
  -2  -2  -6 14596.9 390.637   4
   2  -2   7 8546.85 264.197   2
   2   2   7 9235.99 411.557   3
   2   2   7 8637.69 378.188   2
  -2  -2  -7 8240.37 400.335   3
  -2   2  -7 8880.89 317.486   3
  -2   2  -7 9061.51 408.330   1
  -2  -2  -7 9254.78 281.836   4
   2   2   8 4804.55 314.616   3
   2  -2   8 4426.70 202.268   2
   2   2   8 5153.93 294.367   2
  -2  -2  -8 5108.22 189.776   4
  -2  -2  -8 4898.18 324.881   3
  -2   2  -8 5106.35 253.748   3
  -2   2  -8 5095.50 322.683   1
  -2  -2  -9 972.550 71.6421   4
  -2   2  -9 1197.87 137.266   3
   2   2   9 1110.75 148.426   2
  -2  -2  -9 935.020 164.109   3
  -2   2  -9 814.167 147.501   1
   2  -2   9 986.401 104.059   2
  -2   2 -10 25642.5 859.841   1
   2  -2  10 24183.4 787.493   1
   2  -2  10 24649.7 833.980   5
  -2  -2 -10 25313.8 843.379   3
  -2   2 -10 24962.4 712.291   3
   2   2  10 23778.0 759.875   2
   2  -2  10 23429.3 601.690   2
   2   2  11 295.928 135.766   1
   2  -2  11 273.572 122.339   1
  -2   2 -11 237.617 108.818   1
   2  -2  11 300.135 119.562   5
  -2  -2 -11 338.505 124.259   3
  -2   2 -11 230.833 97.7883   3
   2   2  11 200.523 83.3577   2
   2  -2  11 217.404 65.0027   2
   2   2  12 19726.5 715.714   2
  -2  -2 -12 19377.2 790.059   3
  -2   2 -12 20377.8 694.835   3
   2  -2  12 20207.0 762.499   1
   2   2  12 20102.5 802.291   1
   2  -2  12 18783.2 567.197   2
   2   2  13 123002. 2462.03   2
  -2  -2 -13 125396. 2620.85   3
  -2   2 -13 127653. 2439.67   3
   2  -2  13 125383. 2562.21   1
   2   2  13 124631. 2634.75   1
   2  -2  13 120139. 2211.76   2
   2   2  14-71.8813 104.932   2
  -2   2 -14-49.7635 103.981   3
  -2  -2 -14 137.905 153.777   3
   2  -2  14-56.9495 132.390   1
   2   2  14 324.968 194.344   1
   2  -2  14 94.2758 69.7085   2
   2  -2  15 688.281 197.979   1
   2   2  15 573.058 144.068   2
  -2  -2 -15 425.036 168.032   3
  -2   2 -15 653.239 159.477   3
   2   2  15 232.673 173.120   1
   2  -2  15 497.021 107.990   2
   2   2  16 57.3786 162.443   1
  -2  -2 -16 124.003 134.030   3
  -2   2 -16 149.115 121.413   3
   2  -2  16 206.913 155.723   1
   2  -2  16 116.624 77.9684   2
  -2   2 -17 3488.58 344.209   3
  -2  -2 -17 3649.67 402.441   3
   2  -2  17 3811.52 397.835   1
   2   2  17 3881.63 412.688   1
  -2   2 -18-46.1547 111.981   3
  -2  -2 -18-56.6365 150.869   3
   2  -2  18-190.977 152.300   1
   2   2  18-82.2470 144.903   1
  -2   2 -19 1578.46 255.950   3
  -2  -2 -19 1279.96 279.623   3
   2  -2  19 1544.08 291.526   1
   2   2  19 1299.15 286.464   1
  -2  -2 -20 7643.44 640.200   3
   2  -2  20 8437.95 634.203   1
   2   2  20 8121.73 651.362   1
  -2  -2 -21 974.779 261.258   3
   2  -2  21 355.089 197.779   1
   2   2  21 639.944 236.958   1
  -2   3  21 629.124 208.873   1
  -2  -3  21 1116.38 267.293   1
   2  -3 -21 679.173 253.405   3
  -2  -3  20-318.671 219.304   1
  -2   3  20-98.7770 169.968   1
   2  -3 -20 160.549 185.468   3
   2   3 -20 152.268 151.242   3
  -2   3  19-2.68174 171.780   1
   2   3 -19 84.1163 132.358   3
   2  -3 -19 379.940 223.853   3
  -2  -3  18 7738.81 552.957   1
   2  -3 -18 8240.47 651.695   3
   2   3 -18 7434.97 545.158   3
  -2   3  18 8153.26 590.683   1
   2   3 -17 258.795 151.858   3
   2  -3 -17-33.3013 189.317   3
  -2   3  17 66.2499 138.115   1
  -2  -3  17 377.604 168.230   1
   2  -3 -16 188.478 162.436   3
   2   3 -16 270.383 147.960   3
  -2   3  16 144.998 132.622   1
  -2  -3  16 7.86374 142.720   1
  -2  -3  16 173.565 93.6278   2
   2  -3 -15 6336.31 528.054   3
   2   3 -15 6008.86 449.558   3
   2   3 -15 6107.72 397.130   2
  -2   3  15 6159.84 478.290   1
  -2  -3  15 6957.89 470.585   1
  -2  -3  15 6560.50 387.976   2
   2   3 -14 3468.74 329.953   3
   2  -3 -14 3138.53 370.471   3
   2   3 -14 3481.38 293.070   2
  -2  -3  14 3612.94 279.347   2
  -2   3  14 4032.20 375.541   1
  -2  -3  14 3526.36 337.237   1
  -2   3  13 49912.8 1357.85   2
   2   3 -13 49967.4 1228.15   2
   2  -3 -13 48191.3 1459.79   3
   2   3 -13 47859.9 1156.29   4
  -2  -3  13 46894.1 1154.77   2
  -2   3  13 50127.6 1377.19   1
  -2  -3  13 49563.7 1301.95   1
   2  -3 -12 177.279 132.629   3
   2   3 -12 121.434 70.9971   2
   2   3 -12 146.015 80.0635   4
  -2  -3  12 127.084 69.3817   2
  -2   3  12 365.091 130.173   2
  -2   3  12 329.911 147.889   1
  -2  -3  12 434.842 144.167   1
   2  -3 -11 12727.5 640.115   3
  -2   3  11 13219.0 585.293   2
   2   3 -11 12441.6 492.878   2
   2   3 -11 12507.6 507.430   4
  -2  -3  11 12566.2 474.965   2
   2   3 -11 13315.4 616.174   1
  -2   3  11 12440.7 577.956   1
  -2  -3  11 13656.4 557.189   1
  -2   3  10 8986.52 461.909   2
   2  -3 -10 9263.34 487.838   2
   2  -3 -10 8638.49 499.868   3
   2   3 -10 9265.62 400.079   2
   2   3 -10 9513.65 429.735   4
  -2  -3  10 8961.19 377.151   2
   2   3 -10 9084.05 473.997   1
  -2   3  10 9059.54 469.591   1
  -2  -3  10 9697.59 446.595   1
  -2  -3   9 1107.21 126.246   2
   2   3  -9 985.024 155.914   1
   2  -3  -9 1077.57 171.515   2
   2  -3  -9 795.834 166.175   3
  -2   3   9 841.258 147.249   2
   2   3  -9 1134.23 133.157   2
   2   3  -9 929.456 139.393   4
  -2  -3   8 9357.10 351.145   2
   2   3  -8 9103.71 423.858   1
   2   3  -8 9192.05 358.153   2
   2  -3  -8 8797.98 464.278   3
   2  -3  -8 9414.00 455.121   2
  -2   3   8 9726.63 444.485   2
   2   3  -8 8758.04 407.312   4
  -2  -3   7 10140.3 357.285   2
   2   3  -7 10807.3 366.393   2
   2   3  -7 10572.2 426.403   1
  -2   3   7 10322.2 428.748   1
  -2   3   7 10339.4 439.871   2
   2  -3  -7 9562.70 465.510   3
   2  -3  -7 10229.2 453.434   2
   2   3  -7 10403.2 437.346   4
   2   3  -6 45940.3 912.694   2
  -2  -3   6 45298.0 921.036   2
   2   3  -6 45384.5 1058.62   4
  -2   3   6 45054.9 1009.77   1
   2   3  -6 45115.9 1000.29   1
   2  -3  -6 45288.0 1064.47   2
   2  -3  -6 45730.0 1102.57   3
  -2   3   6 44334.3 1042.54   2
  -2  -3   5 10897.9 418.974   4
   2   3  -5 11206.2 339.772   2
  -2  -3   5 10981.2 348.232   2
   2   3  -5 10992.4 435.766   4
   2   3  -5 11588.5 385.913   1
  -2   3   5 11042.3 387.382   1
   2  -3  -5 11697.7 435.094   2
   2  -3  -4 607.117 103.237   2
  -2  -3   4 553.072 101.475   4
   2   3  -4 423.079 63.7801   2
   2   3  -4 499.830 106.992   4
  -2  -3   4 518.860 78.9895   2
   2   3  -4 519.665 76.5281   1
   2   3  -3 70972.1 1236.83   1
  -2  -3   3 69767.6 1256.92   5
  -2  -3   3 69236.7 1386.60   4
   2   3  -3 73512.4 1248.76   2
   2   3  -3 68390.5 1401.69   4
   2   3  -3 68413.8 1222.14   3
  -2  -3   3 69850.2 1256.26   2
   2  -3  -3 71830.8 1334.87   2
  -2  -3   2 495993. 7379.82   5
  -2   3   2 495198. 7513.64   5
   2   3  -2 501098. 7389.24   1
   2   3  -2 484808. 7406.30   3
  -2  -3   2 497630. 7397.09   3
  -2  -3   2 506345. 7607.72   4
   2   3  -2 512442. 7437.70   2
   2  -3  -2 497783. 7477.19   2
  -2   3   1 33461.8 705.833   5
  -2  -3   1 32972.0 668.976   3
  -2  -3   1 32458.7 797.532   4
   2   3  -1 33540.6 635.108   1
   2   3  -1 32898.4 598.217   5
  -2  -3   1 32611.7 601.232   5
   2  -3  -1 32587.0 679.331   2
  -2   3   0 38242.2 781.832   5
   2   3   0 39580.2 660.186   5
  -2  -3   0 39304.5 662.137   5
  -2   3   0 38456.6 652.762   1
  -2  -3   0 38509.3 888.492   4
  -2  -3   0 38687.9 783.498   3
  -2   3   0 38497.4 725.260   2
   2  -3   0 38662.0 729.356   2
  -2   3  -1 4935.44 215.257   5
   2   3   1 4793.34 147.866   5
  -2  -3  -1 5108.04 264.923   4
   2  -3   1 4532.80 151.985   2
  -2   3  -1 4387.52 149.488   2
  -2  -3  -1 4373.19 215.805   3
   2  -3   1 4814.40 152.251   1
  -2   3  -1 4767.32 150.376   1
   2   3   2 19578.8 568.475   4
  -2  -3  -2 19738.8 563.765   4
  -2   3  -2 20051.9 506.952   5
  -2  -3  -2 20570.7 541.775   3
   2  -3   2 19478.3 415.915   1
  -2   3  -2 19317.2 426.423   1
   2  -3   3 28789.1 605.255   1
  -2   3  -3 29942.4 692.505   5
  -2  -3  -3 31162.7 736.756   4
  -2  -3  -3 29707.3 727.248   3
  -2   3  -3 28730.9 617.711   1
   2  -3   4 160700. 2547.17   1
  -2   3  -4 156202. 2644.40   5
  -2  -3  -4 160805. 2657.81   4
  -2  -3  -4 158590. 2701.11   3
  -2   3  -4 156490. 2578.92   1
  -2   3  -5 530.849 85.5032   1
  -2   3  -5 669.821 112.379   5
   2   3   5 422.600 91.2307   3
  -2  -3  -5 839.659 118.427   4
  -2  -3  -5 411.234 95.2009   3
  -2   3  -5 645.056 52.4623   3
   2  -3   5 502.384 84.8021   1
   2   3   6 16988.4 591.082   3
  -2  -3  -6 17783.9 520.086   4
   2  -3   6 17820.0 332.172   2
  -2  -3  -6 17472.3 601.363   3
  -2   3  -6 17902.1 402.279   3
   2  -3   6 17971.4 528.840   1
  -2   3  -6 18074.6 557.919   1
   2   3   7 6874.90 375.836   3
   2  -3   7 6607.23 187.361   2
  -2  -3  -7 6990.64 299.580   4
   2  -3   7 6341.36 250.319   4
  -2   3  -7 6653.09 243.428   3
  -2  -3  -7 7544.18 391.923   3
   2  -3   7 6488.63 317.623   1
  -2   3  -7 6928.97 353.165   1
   2   3   8 2813.90 235.825   2
   2   3   8 3191.57 267.408   3
   2  -3   8 2992.47 150.859   4
   2  -3   8 2848.16 133.419   2
  -2  -3  -8 3016.49 189.668   4
  -2  -3  -8 2389.18 240.757   3
  -2   3  -8 2838.99 173.725   3
  -2   3  -8 3195.52 255.199   1
   2   3   9 366.087 120.085   3
  -2   3  -9 276.792 76.1139   3
   2   3   9 218.853 84.4915   2
   2  -3   9 256.083 53.8770   2
   2  -3   9 197.175 78.5385   1
  -2  -3  -9 202.113 60.7128   4
  -2  -3  -9 136.037 89.5111   3
  -2   3  -9 399.797 123.812   1
   2   3  10 1188.08 195.711   1
  -2   3 -10 1581.47 205.470   1
   2  -3  10 1399.96 181.725   1
   2  -3  10 1253.30 186.116   5
   2  -3  10 1203.50 106.011   2
  -2  -3 -10 1404.20 119.471   4
  -2  -3 -10 1209.36 181.454   3
  -2   3 -10 1346.58 149.778   3
   2   3  10 1369.94 179.501   2
  -2  -3 -11 7750.01 260.528   4
   2   3  11 6930.66 412.612   2
  -2   3 -11 7421.20 361.250   3
  -2  -3 -11 8082.06 486.067   3
   2   3  11 7932.47 479.486   1
   2  -3  11 8412.64 446.592   1
  -2   3 -11 7438.77 464.119   1
   2  -3  11 7245.46 286.593   2
   2  -3  12 23.1238 106.667   1
   2   3  12 173.873 99.7789   2
  -2   3 -12 59.1887 80.6676   3
  -2  -3 -12 88.4745 113.954   3
   2   3  12 109.546 155.200   1
   2  -3  12 25.5207 48.4368   2
   2   3  13 3683.74 323.615   2
  -2   3 -13 4594.14 317.365   3
  -2  -3 -13 4583.73 407.266   3
   2  -3  13 4005.83 347.082   1
   2   3  13 4362.97 393.368   1
   2  -3  13 3897.07 229.103   2
   2   3  14 11459.7 588.080   2
  -2  -3 -14 11265.3 658.102   3
  -2   3 -14 11043.5 523.449   3
   2   3  14 11798.1 650.570   1
   2  -3  14 11447.9 602.917   1
   2  -3  14 10996.7 419.069   2
   2   3  15 272.772 159.061   1
  -2  -3 -15 362.737 184.446   3
  -2   3 -15-51.4953 121.632   3
   2  -3  15 55.3725 118.911   1
   2  -3  15 9.29566 63.5542   2
  -2  -3 -16 24328.3 1049.68   3
  -2   3 -16 24303.7 868.077   3
   2  -3  16 24599.4 966.871   1
   2   3  16 25238.2 1045.32   1
   2  -3  16 22088.1 680.249   2
  -2  -3 -17 5085.50 488.390   3
  -2   3 -17 4830.57 385.281   3
   2   3  17 4961.64 472.437   1
   2  -3  17 4740.87 427.689   1
  -2  -3 -18 10658.8 729.696   3
  -2   3 -18 12253.9 633.415   3
   2  -3  18 12562.4 722.701   1
   2   3  18 9871.61 690.904   1
  -2  -3 -19 3405.40 434.139   3
  -2   3 -19 3325.16 346.745   3
   2  -3  19 3038.06 366.725   1
   2   3  19 3142.43 417.519   1
  -2  -3 -20 2688.65 396.389   3
   2  -3  20 2211.28 338.650   1
   2   3  20 2527.22 392.451   1
  -2  -3 -21 131.086 164.204   3
   2  -3  21 143.191 175.481   1
   2   3  21 90.9881 173.409   1
   2  -4 -21 29.9000 189.450   3
  -2  -4  21 287.921 192.353   1
  -2   4  21 62.9591 165.472   1
  -2  -4  20-167.939 165.944   1
  -2   4  20-219.530 188.782   1
   2  -4 -19 118.151 167.937   3
   2   4 -19 231.720 144.090   3
  -2  -4  19 534.663 225.530   1
  -2   4  19 241.562 169.108   1
   2  -4 -18 180.022 162.918   3
   2   4 -18 54.9427 112.601   3
  -2  -4  18-395.612 199.430   1
  -2   4  18-154.564 168.891   1
   2  -4 -17 657.662 237.995   3
   2   4 -17 357.729 138.199   3
  -2   4  17 150.956 147.250   1
  -2  -4  17 484.688 170.423   1
   2  -4 -16 2293.98 347.503   3
   2   4 -16 1937.29 258.796   3
  -2   4  16 2378.13 315.078   1
  -2  -4  16 2270.89 289.753   1
  -2  -4  16 2197.77 223.873   2
   2  -4 -15 4462.43 452.604   3
   2   4 -15 4001.84 351.696   3
   2   4 -15 3770.08 301.997   2
  -2   4  15 3671.54 374.710   1
  -2  -4  15 4673.83 386.547   1
  -2  -4  15 3778.25 287.814   2
   2  -4 -14 14735.5 784.229   3
   2   4 -14 13305.0 563.845   2
  -2   4  14 14515.3 709.713   1
  -2  -4  14 13642.9 644.975   1
  -2  -4  14 14363.6 555.627   2
   2   4 -13 22038.2 726.239   2
   2  -4 -13 23546.0 975.115   3
  -2  -4  13 21976.6 695.354   2
  -2   4  13 22187.5 864.960   1
  -2  -4  13 21801.0 804.630   1
   2   4 -12 4839.80 306.183   2
  -2   4  12 4804.27 372.096   2
   2  -4 -12 5421.39 450.051   3
   2   4 -12 4508.56 321.778   4
  -2  -4  12 5102.69 298.094   2
  -2   4  12 4933.81 387.094   1
  -2  -4  12 5820.98 374.389   1
   2  -4 -11 681.577 176.492   3
   2   4 -11 686.624 118.866   2
   2   4 -11 652.801 130.661   4
  -2   4  11 601.476 138.358   2
  -2  -4  11 718.509 116.759   2
  -2   4  11 708.646 155.298   1
  -2  -4  11 702.913 148.927   1
  -2   4  10 2983.75 274.080   2
   2   4 -10 3000.73 216.735   2
   2  -4 -10 2649.82 285.747   3
   2   4 -10 3154.88 263.405   4
  -2  -4  10 3036.73 211.814   2
   2   4 -10 3240.43 284.051   1
  -2   4  10 2878.92 263.175   1
  -2  -4  10 2891.70 243.732   1
  -2  -4   9 2780.37 193.171   2
   2   4  -9 2679.21 244.801   1
   2  -4  -9 2609.98 273.736   3
   2  -4  -9 2862.87 267.660   2
   2   4  -9 2071.16 174.883   2
  -2   4   9 2694.66 251.260   2
   2   4  -9 2333.56 226.069   4
   2   4  -8 2020.97 159.090   2
  -2  -4   8 1981.79 159.791   2
   2   4  -8 1555.43 184.858   4
   2   4  -8 1872.76 197.705   1
   2  -4  -8 1848.44 216.715   2
   2  -4  -8 2078.05 226.264   3
  -2   4   8 2075.60 211.983   2
  -2  -4   7 9431.42 425.229   5
  -2  -4   7 9518.25 423.763   4
  -2  -4   7 9493.76 346.946   2
   2   4  -7 9574.35 335.191   2
   2   4  -7 9086.84 439.331   4
  -2   4   7 9596.80 419.976   1
   2   4  -7 9317.20 404.434   1
   2  -4  -7 9166.90 465.011   3
  -2   4   7 9157.05 429.518   2
   2  -4  -7 8800.08 434.882   2
  -2  -4   6 136199. 2426.88   5
  -2  -4   6 130747. 2453.71   4
  -2  -4   6 137231. 2285.01   2
   2   4  -6 137171. 2253.46   2
   2   4  -6 134971. 2512.44   4
   2   4  -6 139771. 2382.03   1
  -2   4   6 135300. 2400.99   1
   2  -4  -6 138204. 2537.04   3
   2  -4  -6 137222. 2498.82   2
   2   4  -5 2851.77 186.347   1
  -2  -4   5 2373.53 188.680   5
  -2  -4   5 2205.20 202.290   4
   2   4  -5 2924.23 164.588   2
   2   4  -5 2573.50 223.275   4
  -2  -4   5 2471.37 160.940   2
   2  -4  -5 2219.23 208.221   3
   2  -4  -5 2327.42 204.413   2
  -2  -4   4 8540.24 333.357   5
  -2  -4   4 8843.43 401.763   4
   2   4  -4 9329.32 310.477   2
   2   4  -4 8573.70 296.459   3
   2   4  -4 9376.84 427.073   4
   2   4  -4 8977.72 319.253   1
   2  -4  -4 9297.36 382.595   2
   2  -4  -4 8649.60 384.686   3
  -2  -4   3 207629. 3323.37   5
  -2   4   3 208427. 3459.82   5
   2   4  -3 215011. 3317.99   2
  -2  -4   3 210901. 3548.51   4
   2   4  -3 208808. 3301.22   3
   2   4  -3 210449. 3569.94   4
   2   4  -3 208736. 3301.75   1
   2  -4  -3 212794. 3430.62   2
   2  -4  -3 211447. 3450.51   3
   2   4  -2 272.760 66.8388   5
  -2  -4   2 197.101 60.9889   5
  -2   4   2 108.307 68.9540   5
   2   4  -2 155.125 64.8821   1
  -2  -4   2 135.651 101.010   4
  -2  -4   2 123.016 48.3416   3
   2   4  -2 240.432 59.9336   3
   2  -4  -2 186.229 82.7523   2
   2  -4  -2 88.9548 75.8375   3
  -2  -4   1 10670.0 296.946   5
   2   4  -1 10594.2 290.260   5
  -2   4   1 10937.7 373.047   5
   2   4  -1 10988.7 313.896   1
  -2  -4   1 11000.3 344.321   3
  -2  -4   1 10488.3 443.823   4
   2   4  -1 11227.4 358.971   3
   2  -4  -1 10685.1 351.803   3
  -2   4   1 11209.7 350.902   2
   2  -4  -1 11462.2 354.400   2
   2   4   0 148536. 2216.30   5
  -2   4   0 151828. 2368.99   5
  -2  -4   0 143969. 2217.38   5
  -2  -4   0 148885. 2551.83   4
  -2  -4   0 148838. 2360.62   3
   2  -4   0 148784. 2284.57   3
  -2   4   0 148149. 2285.89   2
   2  -4   0 150110. 2293.48   2
  -2   4  -1 2189.36 157.272   5
   2   4   1 1898.26 103.339   5
  -2  -4  -1 1699.57 108.399   5
  -2   4  -1 1878.70 103.926   1
   2  -4   1 1908.26 105.796   1
  -2  -4  -1 2123.42 200.513   4
  -2  -4  -1 1928.68 156.876   3
   2  -4   1 1948.32 107.558   3
  -2   4  -1 2098.25 113.860   2
  -2   4  -2 97916.6 1714.30   5
   2   4   2 95492.8 1594.40   5
  -2  -4  -2 94139.4 1835.97   4
  -2   4  -2 94810.4 1505.00   2
   2  -4   2 96337.9 1485.67   3
  -2  -4  -2 95755.7 1750.39   3
  -2   4  -2 93439.4 1565.32   1
   2  -4   2 97409.5 1560.58   1
  -2  -4  -3 63463.2 1342.02   4
  -2   4  -3 63388.1 1248.55   5
  -2  -4  -3 61696.0 1298.26   3
   2  -4   3 63458.0 1122.31   1
  -2   4  -3 63449.1 1139.99   1
   2  -4   4 19050.1 481.850   1
  -2   4  -4 19066.1 563.687   5
  -2  -4  -4 18760.1 604.252   4
  -2  -4  -4 19383.2 608.153   3
  -2   4  -4 18810.6 505.938   1
   2  -4   5 91278.1 1640.69   1
  -2   4  -5 90586.7 1763.25   5
  -2  -4  -5 92260.6 1825.29   3
  -2  -4  -5 94202.9 1795.60   4
  -2   4  -5 95207.1 1698.45   1
   2  -4   6 62419.7 1230.82   1
  -2  -4  -6 61514.7 1318.60   4
   2   4   6 60774.2 1389.01   3
  -2  -4  -6 62119.6 1393.59   3
  -2   4  -6 62126.8 1002.30   3
  -2   4  -6 60671.0 1280.52   1
   2  -4   7 36311.0 875.833   1
   2   4   7 37261.1 1021.84   3
   2  -4   7 35255.3 843.710   4
  -2  -4  -7 37901.8 920.549   4
  -2  -4  -7 35211.9 1002.98   3
  -2   4  -7 36921.0 692.953   3
  -2   4  -7 37208.5 941.813   1
   2  -4   8 33240.8 866.691   1
   2  -4   8 33779.5 593.487   2
   2   4   8 32856.0 987.081   3
   2   4   8 33612.3 952.215   2
  -2  -4  -8 33827.6 863.289   4
   2  -4   8 33050.8 776.627   4
  -2  -4  -8 33421.8 995.193   3
  -2   4  -8 34699.1 700.837   3
  -2   4  -8 33912.7 936.255   1
   2  -4   9 64.2517 83.2534   1
   2   4   9-16.2850 79.6105   3
   2   4   9 103.490 77.4366   2
  -2   4  -9 106.839 55.4248   3
   2  -4   9 65.5423 33.9467   2
  -2  -4  -9 43.1366 56.3636   4
   2  -4   9 9.81826 42.5455   4
  -2  -4  -9 67.7653 103.955   3
  -2   4  -9 29.5631 60.2535   1
   2  -4  10 4740.44 316.429   1
   2   4  10 4524.96 360.133   1
  -2   4 -10 4904.53 355.651   1
   2  -4  10 4775.83 354.356   5
   2  -4  10 4521.13 202.263   4
  -2  -4 -10 4368.41 260.933   4
   2   4  10 4240.83 323.483   2
  -2   4 -10 4508.10 236.379   3
  -2  -4 -10 4069.60 350.969   3
   2  -4  10 4378.03 177.177   2
   2  -4  11 6488.90 238.683   2
   2   4  11 6697.48 421.054   2
  -2  -4 -11 6504.20 309.470   4
  -2  -4 -11 6469.58 457.931   3
  -2   4 -11 6306.13 313.724   3
   2  -4  11 7928.00 434.809   1
   2   4  11 6704.83 457.187   1
   2  -4  12 2016.76 243.540   1
   2   4  12 1735.93 229.293   2
  -2   4 -12 1722.05 180.700   3
   2  -4  12 1645.17 128.251   2
  -2  -4 -12 1955.90 156.867   4
  -2  -4 -12 1521.36 243.273   3
   2   4  12 1574.08 241.395   1
  -2  -4 -13 49959.1 951.091   4
   2   4  13 48449.8 1357.46   2
   2  -4  13 48306.8 979.965   2
  -2  -4 -13 46115.8 1440.00   3
  -2   4 -13 47887.2 1154.01   3
   2   4  13 47047.2 1419.88   1
   2  -4  13 50599.0 1336.57   1
   2  -4  14 92.8664 119.727   1
   2  -4  14 294.256 71.4885   2
  -2  -4 -14 26.1763 156.095   3
  -2   4 -14 259.672 103.517   3
   2   4  14-82.3510 175.914   1
   2  -4  15 4504.72 390.239   1
   2  -4  15 4496.57 247.583   2
  -2   4 -15 4218.19 319.648   3
  -2  -4 -15 3693.22 407.800   3
   2   4  15 4966.38 450.213   1
  -2   4 -16 8727.06 473.890   3
  -2  -4 -16 7983.00 614.319   3
   2   4  16 8653.96 607.641   1
   2  -4  16 7720.97 530.635   1
  -2  -4 -17 147.348 169.101   3
  -2   4 -17-5.34786 95.1827   3
   2   4  17-20.2725 148.921   1
   2  -4  17-12.5717 144.372   1
  -2   4 -18 280.967 130.324   3
   2   4  18 641.712 228.847   1
   2  -4  18 524.807 194.724   1
  -2  -4 -19 935.141 282.439   3
   2   4  19 531.021 213.055   1
   2  -4  19 533.308 200.005   1
  -2  -4 -20 1716.91 330.030   3
   2   4  20 1980.85 357.083   1
   2  -4  20 2078.74 334.529   1
  -2  -4 -21-195.771 195.475   3
   2   4  21-98.1691 159.471   1
   2  -4  21-76.5329 188.704   1
   2  -5 -21-149.943 238.600   3
  -2   5  21-55.1179 186.760   1
  -2  -5  21 243.306 155.382   1
   2  -5 -20 4168.96 532.457   3
  -2   5  20 3659.37 444.025   1
  -2  -5  20 3794.77 424.158   1
   2  -5 -19-10.7901 181.588   3
   2   5 -19 13.4906 126.671   3
  -2   5  19 195.689 162.243   1
  -2  -5  19 111.992 166.971   1
   2   5 -18-243.921 161.451   3
   2  -5 -18 11.2042 179.555   3
  -2   5  18 48.0413 153.973   1
  -2  -5  18 238.102 184.171   1
   2   5 -17 2267.42 280.458   3
   2  -5 -17 1858.99 327.540   3
  -2   5  17 1734.18 284.850   1
  -2  -5  17 2391.08 314.463   1
   2   5 -16 12831.8 646.637   3
   2   5 -16 11702.6 545.109   2
  -2  -5  16 12614.9 667.693   1
   2  -5 -16 11859.2 768.657   3
  -2   5  16 13018.4 725.301   1
  -2  -5  15 2963.34 254.371   2
  -2   5  15 2723.18 333.239   1
  -2  -5  15 2383.78 286.642   1
   2   5 -15 2670.12 296.661   3
   2  -5 -15 2632.34 358.199   3
   2   5 -15 2840.18 258.367   2
  -2  -5  14 15154.6 571.320   2
  -2   5  14 14608.5 730.373   1
  -2  -5  14 15426.3 682.986   1
   2   5 -14 15794.6 598.834   2
   2  -5 -14 15224.1 823.955   3
  -2  -5  13 70873.8 1516.67   2
  -2   5  13 72884.4 1815.53   1
  -2  -5  13 75923.4 1722.90   1
   2  -5 -13 72790.4 1954.51   3
   2   5 -13 72315.5 1551.68   2
  -2  -5  12 28788.5 800.170   2
  -2   5  12 30790.9 1025.14   1
  -2  -5  12 29480.0 920.255   1
   2  -5 -12 28089.8 1086.41   3
   2   5 -12 30941.0 830.040   2
  -2  -5  11 1402.65 155.131   2
   2  -5 -11 1377.11 244.448   3
   2   5 -11 1392.18 157.255   2
  -2   5  11 1349.86 206.687   2
  -2   5  11 1696.76 228.615   1
  -2  -5  11 1303.56 193.815   1
  -2  -5  10 1432.28 180.672   1
  -2  -5  10 1440.55 202.080   5
   2   5 -10 1330.31 189.954   4
  -2  -5  10 1331.66 144.813   2
   2   5 -10 1242.78 145.202   2
  -2   5  10 1378.67 202.375   1
   2   5 -10 1765.68 218.550   1
  -2   5  10 944.924 163.763   2
   2  -5 -10 1445.05 229.654   3
  -2  -5   9 4405.82 324.956   5
  -2  -5   9 4558.35 252.458   2
   2   5  -9 4438.14 246.008   2
   2   5  -9 4419.20 334.616   4
   2   5  -9 4511.99 322.890   1
  -2   5   9 4274.35 327.687   2
   2  -5  -9 4411.73 364.331   3
  -2  -5   8 6005.36 358.854   4
  -2  -5   8 6369.54 294.802   2
   2   5  -8 6320.39 276.510   2
   2   5  -8 5752.30 372.877   4
   2   5  -8 6288.28 354.992   1
  -2   5   8 6327.05 380.932   2
   2  -5  -8 6533.70 422.467   3
  -2  -5   7 4506.82 301.674   4
   2   5  -7 4172.29 214.261   2
   2   5  -7 4561.18 327.478   4
  -2  -5   7 3948.32 227.561   2
   2   5  -7 4712.46 284.458   1
  -2   5   7 4368.12 292.953   1
   2  -5  -7 4374.51 327.483   3
  -2  -5   6 44525.5 1054.90   5
  -2  -5   6 43524.6 1118.52   4
   2   5  -6 44696.3 902.907   2
   2   5  -6 42290.0 906.534   3
   2   5  -6 43076.5 1155.64   4
   2   5  -6 45734.1 1015.13   1
   2  -5  -6 44154.8 1140.12   3
  -2  -5   5 14043.7 486.477   5
  -2   5   5 14060.8 568.676   5
   2   5  -5 13912.8 416.713   2
   2   5  -5 14139.0 419.567   3
  -2  -5   5 13034.7 546.558   4
   2   5  -5 14453.8 595.405   4
   2   5  -5 14531.6 464.285   1
   2  -5  -5 14352.8 537.405   2
   2  -5  -5 14248.8 555.641   3
  -2  -5   4 140554. 2420.55   5
  -2   5   4 140677. 2566.59   5
   2   5  -4 145578. 2366.96   2
   2   5  -4 144631. 2687.46   4
   2   5  -4 142976. 2352.51   3
  -2  -5   4 143885. 2646.49   4
   2   5  -4 141224. 2384.30   1
   2  -5  -4 140062. 2527.93   2
   2  -5  -4 140490. 2557.76   3
   2   5  -3 109459. 1882.80   5
  -2  -5   3 106917. 1879.30   5
  -2   5   3 109572. 2004.87   5
   2   5  -3 109902. 1861.61   1
   2   5  -3 109694. 1875.37   3
  -2  -5   3 109393. 1838.25   3
  -2  -5   3 110182. 2147.97   4
   2   5  -3 108908. 2164.08   4
   2  -5  -3 111164. 1999.62   2
   2  -5  -3 110211. 2017.48   3
   2   5  -3 104467. 1894.97   2
   2   5  -2 135476. 2226.92   5
  -2  -5   2 131720. 2230.45   5
  -2   5   2 135892. 2353.19   5
   2   5  -2 136125. 2235.61   1
  -2  -5   2 134792. 2532.81   4
  -2  -5   2 137514. 2248.50   3
   2   5  -2 136172. 2280.19   3
  -2   5   2 137221. 2333.64   2
   2  -5  -2 138993. 2357.38   3
   2   5  -1 130930. 2096.89   5
  -2  -5   1 130047. 2110.32   5
  -2   5   1 128626. 2222.44   5
   2   5  -1 129144. 2111.90   1
  -2  -5   1 127265. 2423.91   4
  -2  -5   1 126857. 2174.85   3
   2   5  -1 127345. 2201.45   3
   2  -5  -1 128006. 2192.24   3
  -2   5   1 129962. 2190.09   2
   2   5   0 118195. 1907.18   5
  -2  -5   0 116400. 1910.25   5
  -2   5   0 123501. 1868.79   1
  -2  -5   0 120177. 2266.37   4
  -2  -5   0 120118. 2045.26   3
   2   5   0 117194. 2063.91   3
  -2   5   0 120779. 1971.90   2
   2  -5   0 121030. 1970.75   3
  -2   5  -1 350.096 95.7420   5
   2   5   1 399.180 65.3661   5
  -2  -5  -1 289.752 58.3254   5
  -2   5  -1 187.609 44.4743   1
   2  -5   1 545.802 66.3809   1
  -2  -5  -1 76.2145 90.7314   4
  -2  -5  -1 326.101 93.0898   3
  -2   5  -1 368.081 62.6869   2
   2  -5   1 361.922 64.5742   3
  -2   5  -2 6191.14 293.581   5
   2   5   2 5907.79 234.334   5
  -2   5  -2 6033.80 222.193   1
   2  -5   2 5986.96 222.926   1
  -2  -5  -2 5678.27 344.099   4
   2  -5   2 6047.03 192.965   3
  -2  -5  -2 6041.97 313.450   3
  -2   5  -2 5833.98 201.216   2
  -2   5  -3 20298.8 595.935   5
   2   5   3 19764.9 536.284   5
  -2  -5  -3 19702.4 677.003   4
  -2   5  -3 20182.0 405.683   2
  -2  -5  -3 19401.3 624.403   3
  -2   5  -3 19789.7 497.825   1
   2  -5   3 20314.7 489.416   1
  -2  -5  -4 13707.3 548.395   4
  -2   5  -4 14501.8 498.061   5
  -2  -5  -4 12780.1 513.930   3
  -2   5  -4 13161.0 415.517   1
   2  -5   4 13713.3 398.713   1
   2  -5   5 4983.00 240.222   1
  -2   5  -5 5532.35 306.972   5
  -2  -5  -5 4991.84 326.752   4
  -2  -5  -5 4615.02 314.669   3
  -2   5  -5 4646.63 251.711   1
   2  -5   6 37535.5 863.925   1
  -2   5  -6 37228.7 980.768   5
  -2  -5  -6 38477.3 1047.14   3
  -2  -5  -6 38449.6 1017.46   4
  -2   5  -6 37954.0 921.880   1
   2  -5   7 17712.0 559.948   1
  -2  -5  -7 18839.4 656.647   4
   2  -5   7 17703.1 596.686   4
   2   5   7 17518.1 682.532   3
  -2  -5  -7 18630.5 701.260   3
  -2   5  -7 18290.2 364.693   3
  -2   5  -7 18341.5 613.461   1
   2  -5   8 487.496 117.969   1
  -2  -5  -8 446.755 119.007   4
   2  -5   8 439.483 92.6697   4
   2   5   8 704.602 148.690   2
   2   5   8 430.618 131.343   3
  -2   5  -8 496.460 61.4170   3
  -2  -5  -8 515.790 152.145   3
  -2   5  -8 560.924 116.066   1
   2  -5   9 16902.6 594.924   1
   2   5   9 17218.6 682.817   2
   2   5   9 16922.6 714.972   3
  -2  -5  -9 16360.6 605.134   4
   2  -5   9 16449.8 538.931   4
  -2   5  -9 16518.8 423.750   3
  -2  -5  -9 17691.3 724.314   3
   2   5   9 15575.6 668.752   1
  -2   5  -9 16636.3 650.792   1
  -2   5 -10 12013.2 575.723   1
   2   5  10 13046.2 623.938   1
   2  -5  10 12421.1 526.047   1
   2  -5  10 12841.3 607.708   5
   2  -5  10 12415.1 442.919   4
   2  -5  10 12479.0 290.145   2
  -2  -5 -10 11633.6 499.303   4
  -2  -5 -10 11717.6 611.932   3
  -2   5 -10 12666.0 389.819   3
   2   5  10 12108.5 618.971   3
   2   5  10 12811.3 601.863   2
   2  -5  11 125.380 109.624   1
  -2   5 -11 205.837 69.4838   3
   2   5  11 182.789 96.8340   2
   2  -5  11 321.474 73.5285   4
  -2  -5 -11 173.573 83.1622   4
   2   5  11 356.506 147.970   1
  -2  -5 -11 151.752 137.028   3
   2  -5  11 191.280 41.5518   2
   2  -5  12 5726.12 385.925   1
   2  -5  12 5826.89 214.286   2
   2   5  12 5706.76 422.661   2
  -2  -5 -12 6351.70 341.495   4
  -2  -5 -12 5065.03 438.724   3
  -2   5 -12 6126.59 304.279   3
   2   5  12 5667.79 440.087   1
   2   5  13 1345.64 239.790   1
  -2  -5 -13 1444.69 164.879   4
   2  -5  13 1378.42 110.312   2
  -2  -5 -13 1182.18 235.919   3
  -2   5 -13 1203.15 149.714   3
   2  -5  13 1251.58 210.231   1
   2   5  14 314.709 158.419   1
   2  -5  14 184.996 55.0947   2
  -2  -5 -14 237.281 73.1817   4
  -2  -5 -14 207.628 141.045   3
  -2   5 -14 199.090 91.9575   3
   2  -5  14-11.6356 134.028   1
  -2  -5 -15 158.641 48.4163   4
   2  -5  15 204.749 65.3390   2
  -2   5 -15 56.1607 84.1266   3
  -2  -5 -15 0.87576 147.038   3
   2  -5  15 158.914 140.566   1
   2   5  15-70.7486 142.001   1
  -2  -5 -16 9879.58 689.730   3
  -2   5 -16 10157.9 489.142   3
   2  -5  16 10665.0 622.725   1
   2   5  16 11332.1 706.295   1
  -2   5 -17 12200.8 553.105   3
  -2  -5 -17 10061.0 724.694   3
   2  -5  17 10895.6 651.327   1
   2   5  17 10949.6 721.426   1
  -2  -5 -18 5568.48 550.380   3
   2  -5  18 5903.30 499.746   1
   2   5  18 5712.84 550.669   1
  -2  -5 -19 53.0132 148.819   3
   2  -5  19 222.046 196.448   1
   2   5  19 84.2441 184.274   1
  -2  -5 -20-220.907 215.981   3
   2  -5  20 121.158 152.905   1
   2   5  20-292.883 218.446   1
   2  -6 -20 449.336 227.731   3
  -2  -6  20 680.051 214.295   1
  -2   6  20 531.854 232.388   1
   2  -6 -19 7336.47 686.662   3
  -2  -6  19 7963.35 589.691   1
  -2   6  19 7327.13 609.729   1
  -2  -6  18 7125.90 542.819   1
   2  -6 -18 8453.28 705.664   3
  -2   6  18 7525.09 595.217   1
   2   6 -18 8169.63 529.973   3
   2  -6 -17 819.008 248.119   3
   2   6 -17 1452.00 231.346   3
  -2   6  17 822.840 221.677   1
  -2  -6  17 1158.40 230.554   1
   2   6 -16 1623.88 233.782   3
   2  -6 -16 831.846 235.152   3
   2   6 -16 1229.28 175.994   2
  -2   6  16 1433.76 264.095   1
  -2  -6  16 1500.45 246.033   1
   2   6 -15 62.9453 82.8580   2
   2  -6 -15 188.713 150.972   3
  -2   6  15 300.815 164.734   1
  -2  -6  15 81.4146 73.6492   2
  -2  -6  15 163.659 127.876   1
  -2  -6  14 5267.40 396.758   1
   2   6 -14 5266.63 323.040   2
  -2  -6  14 4728.53 303.171   2
   2  -6 -14 4625.61 470.210   3
  -2   6  14 4784.51 424.375   1
  -2  -6  13 34980.8 926.738   2
   2  -6 -13 36986.3 1314.34   3
   2   6 -13 37548.6 950.623   2
  -2  -6  13 35849.7 1083.88   1
  -2   6  13 37752.8 1209.63   1
   2  -6 -12 155.702 174.995   3
   2   6 -12 129.948 82.3391   2
  -2   6  12 108.599 124.937   1
  -2  -6  12 323.263 103.748   2
  -2  -6  11 5475.25 300.208   2
  -2   6  11 6307.32 426.500   1
  -2  -6  11 5705.22 363.320   1
   2  -6 -11 5419.90 454.674   3
   2   6 -11 5626.75 296.784   2
  -2  -6  10 4265.55 305.650   1
  -2  -6  10 4317.17 344.778   5
  -2   6  10 4315.60 344.567   1
  -2  -6  10 4170.90 254.726   2
   2  -6 -10 4186.93 377.685   3
   2   6 -10 4443.49 250.281   2
  -2   6  10 4719.28 368.519   2
  -2  -6   9-77.5644 93.9547   1
  -2  -6   9 47.4408 76.0700   5
  -2  -6   9-17.8641 87.1450   4
   2   6  -9-71.3621 72.6144   2
   2   6  -9-19.2316 75.5094   1
  -2  -6   9-9.47153 59.2123   2
   2  -6  -9-32.0483 131.406   3
  -2   6   9 99.4150 95.5667   2
  -2  -6   8 7165.96 416.721   4
   2   6  -8 6369.43 282.918   2
   2   6  -8 6513.28 294.181   3
   2   6  -8 7425.04 392.051   1
   2  -6  -8 6325.40 432.650   3
  -2   6   8 6377.22 403.564   2
  -2  -6   7 7361.96 431.523   4
   2   6  -7 7848.45 303.626   2
   2   6  -7 7565.57 316.623   3
   2   6  -7 8263.76 393.528   1
   2  -6  -7 7515.25 450.193   3
  -2  -6   6 6304.09 341.528   5
  -2   6   6 5788.24 386.844   5
   2   6  -6 6446.57 276.117   2
  -2  -6   6 6165.47 390.917   4
   2   6  -6 6148.78 406.825   4
   2   6  -6 5879.70 270.532   3
   2   6  -6 6479.18 324.614   1
   2  -6  -6 6630.43 403.062   3
  -2  -6   5 76804.7 1548.81   5
  -2   6   5 76829.6 1678.02   5
   2   6  -5 80097.3 1448.60   2
   2   6  -5 76091.8 1772.67   4
  -2  -6   5 76212.5 1735.58   4
   2   6  -5 77789.8 1441.70   3
   2   6  -5 78434.3 1504.67   1
   2  -6  -5 76039.6 1670.71   3
   2   6  -4 1998.93 178.197   5
  -2  -6   4 2072.08 171.648   5
  -2   6   4 2536.77 224.169   5
   2   6  -4 1905.81 158.079   1
   2   6  -4 2198.61 162.919   3
  -2  -6   4 2236.48 244.022   4
   2  -6  -4 2326.84 225.241   3
   2   6  -4 2187.93 171.873   2
  -2  -6   3 8852.08 346.623   5
   2   6  -3 9063.28 347.159   5
  -2   6   3 9544.12 413.001   5
   2  -6  -3 8816.63 422.089   5
   2   6  -3 8768.59 335.120   1
  -2  -6   3 8690.96 471.853   4
  -2  -6   3 8955.39 323.802   3
   2   6  -3 9141.32 349.111   3
  -2   6   3 8733.81 390.667   2
   2  -6  -3 9247.79 413.246   3
  -2  -6   2 208682. 3438.29   5
   2   6  -2 212727. 3425.97   5
  -2   6   2 219527. 3560.13   5
   2   6  -2 218422. 3429.33   1
  -2  -6   2 217019. 3809.13   4
  -2  -6   2 211918. 3444.43   3
   2   6  -2 215978. 3491.99   3
   2  -6  -2 217425. 3563.69   3
  -2   6   2 219740. 3552.82   2
   2   6  -1 66946.7 1233.59   5
  -2  -6   1 66477.4 1247.85   5
  -2   6   1 68412.9 1352.76   5
   2   6  -1 67052.5 1236.08   1
  -2  -6   1 66895.2 1559.32   4
   2   6  -1 65560.0 1325.11   3
   2  -6  -1 65260.2 1311.61   3
  -2  -6   1 64735.8 1293.23   3
  -2   6   1 65391.0 1307.39   2
  -2   6   0 117174. 2099.79   5
   2   6   0 118115. 1963.19   5
  -2  -6   0 112668. 1962.66   5
  -2   6   0 118309. 1907.94   1
  -2  -6   0 119120. 2341.15   4
   2  -6   0 120687. 2032.26   3
  -2  -6   0 117697. 2095.11   3
   2   6   0 115848. 2114.69   3
  -2   6   0 117353. 2025.16   2
  -2   6   0 114624. 2013.65   3
   2   6   1 80543.2 1419.90   5
  -2   6  -1 81512.6 1555.46   5
  -2  -6  -1 78552.5 1431.27   5
  -2   6  -1 79743.9 1386.91   1
  -2  -6  -1 82097.6 1784.83   4
   2  -6   1 79984.9 1422.88   3
   2   6   1 78925.0 1597.59   3
  -2  -6  -1 80440.3 1585.23   3
  -2   6  -1 79863.9 1420.55   3
  -2   6  -1 79420.6 1433.25   2
  -2   6  -2 43343.7 997.079   5
  -2  -6  -2 42629.0 920.264   5
   2   6   2 42203.1 873.727   5
  -2   6  -2 42612.1 848.331   1
   2  -6   2 43787.6 852.969   1
  -2  -6  -2 42979.9 1163.33   4
   2  -6   2 42164.2 817.814   3
  -2  -6  -2 41802.8 1030.23   3
  -2   6  -2 41084.0 809.215   3
  -2   6  -2 42340.6 835.251   2
  -2   6  -3 45266.5 1034.82   5
   2   6   3 42464.4 928.226   5
   2  -6   3 42873.9 877.775   1
  -2   6  -3 44001.5 894.203   1
  -2  -6  -3 43508.7 1170.80   4
  -2  -6  -3 42252.3 1072.30   3
   2  -6   3 43218.0 768.734   3
  -2   6  -3 42912.9 802.807   2
  -2   6  -3 43901.9 775.702   3
  -2   6  -4 369.720 100.421   5
   2   6   4 286.891 90.7137   5
  -2  -6  -4 487.985 147.568   4
  -2   6  -4 238.965 37.7669   2
  -2  -6  -4 325.663 112.464   3
   2  -6   4 531.330 95.6309   1
  -2   6  -4 436.251 83.8706   1
   2  -6   5 4515.96 241.515   1
  -2   6  -5 4873.51 306.630   5
  -2  -6  -5 4762.54 348.989   4
  -2  -6  -5 4373.40 314.035   3
  -2   6  -5 4716.54 259.822   1
   2  -6   6 42768.4 954.962   1
  -2   6  -6 43118.3 1092.85   5
  -2  -6  -6 41962.2 1163.34   4
  -2  -6  -6 42121.1 1157.41   3
  -2   6  -6 42316.4 1004.64   1
   2  -6   7 40204.5 940.936   1
  -2   6  -7 40350.5 1081.45   5
  -2  -6  -7 40630.7 1130.55   4
   2  -6   7 39019.3 1052.30   4
  -2  -6  -7 37872.4 1122.75   3
  -2   6  -7 39795.4 1007.44   1
   2  -6   8 9215.93 402.880   1
   2   6   8 7697.42 473.988   3
   2   6   8 8640.88 479.951   2
  -2   6  -8 8415.88 200.020   3
  -2  -6  -8 9158.99 478.479   4
   2  -6   8 8039.49 413.021   4
  -2  -6  -8 8065.14 486.315   3
  -2   6  -8 8528.44 211.040   3
  -2   6  -8 8834.34 440.268   1
  -2   6  -9 77613.6 1698.64   1
   2  -6   9 76337.9 1579.12   1
   2  -6   9 77362.5 1766.22   5
  -2  -6  -9 72082.3 1807.07   3
  -2   6  -9 75523.8 1247.76   3
  -2  -6  -9 73137.7 1690.39   4
  -2   6  -9 73649.1 1213.25   3
   2  -6   9 71428.0 1582.21   4
   2   6   9 77053.6 1835.32   3
   2   6   9 75202.1 1756.18   2
   2  -6  10 8829.09 436.364   1
   2   6  10 7955.33 515.787   3
   2   6  10 9357.96 522.792   2
   2  -6  10 7722.62 393.904   4
  -2  -6 -10 8263.28 456.661   4
  -2  -6 -10 7962.44 521.506   3
  -2   6 -10 8063.08 273.088   3
   2   6  10 7827.89 498.882   1
  -2   6 -10 9080.84 500.081   1
   2  -6  11 13167.7 572.377   1
   2  -6  11 13688.6 511.546   4
   2   6  11 13856.0 664.785   2
  -2  -6 -11 14450.1 598.699   4
  -2  -6 -11 14330.4 721.115   3
  -2   6 -11 13598.2 407.719   3
   2   6  11 12794.6 664.547   1
   2  -6  12 10107.0 403.037   4
  -2  -6 -12 9507.61 470.020   4
   2   6  12 10094.1 603.717   1
  -2  -6 -12 10389.9 633.482   3
  -2   6 -12 10037.0 367.481   3
   2  -6  12 10332.5 521.158   1
  -2  -6 -13 5326.22 347.226   4
   2   6  13 5290.11 455.791   1
  -2  -6 -13 5782.79 498.431   3
  -2   6 -13 5439.44 280.187   3
   2  -6  13 4758.70 369.912   1
  -2  -6 -14 5084.41 327.582   4
   2   6  14 4360.12 423.146   1
  -2   6 -14 5215.69 290.606   3
  -2  -6 -14 5463.90 499.513   3
   2  -6  14 5306.59 402.750   1
  -2  -6 -15 937.916 133.680   4
  -2  -6 -15 1031.72 246.756   3
  -2   6 -15 872.622 134.633   3
   2  -6  15 989.321 209.802   1
   2   6  15 836.686 216.088   1
  -2  -6 -16 6458.28 580.328   3
  -2   6 -16 6793.29 362.511   3
   2  -6  16 7447.43 518.630   1
   2   6  16 7095.61 573.687   1
  -2  -6 -17 16.8374 157.465   3
   2  -6  17 295.285 171.687   1
   2   6  17 236.268 207.115   1
  -2  -6 -18 2099.15 381.456   3
   2  -6  18 1578.19 279.987   1
   2   6  18 2076.44 344.070   1
  -2  -6 -19 554.969 247.492   3
   2  -6  19 168.089 171.730   1
   2   6  19-101.034 197.329   1
  -2  -6 -20 727.349 277.345   3
   2  -6  20 788.614 217.039   1
   2   6  20 505.368 210.659   1
   2  -7 -20 438.860 240.004   3
  -2  -7  20 408.329 201.755   1
  -2   7  20 570.915 228.702   1
   2  -7 -19-164.317 188.417   3
  -2  -7  19 170.875 153.090   1
  -2   7  19 72.2405 154.066   1
  -2  -7  18 76.3313 139.545   1
  -2   7  18 76.6745 148.643   1
   2  -7 -18 370.520 224.272   3
  -2  -7  17 568.965 179.808   1
  -2   7  17 900.930 252.168   1
   2  -7 -17 630.409 242.920   3
   2   7 -17 481.863 140.481   3
  -2  -7  16 1031.05 222.365   1
  -2   7  16 1039.36 227.712   1
   2   7 -16 978.840 153.908   2
   2   7 -16 1048.96 192.234   3
   2  -7 -16 1089.69 296.731   3
  -2  -7  15 2280.07 277.911   1
  -2   7  15 1763.05 294.772   1
  -2  -7  15 2023.53 203.186   2
   2  -7 -15 1737.87 327.201   3
   2   7 -15 1895.03 198.716   2
  -2  -7  14 47991.0 1327.23   1
   2  -7 -14 46055.7 1571.84   3
   2   7 -14 46236.0 1104.50   2
  -2  -7  14 43979.0 1095.84   2
  -2   7  14 45929.1 1424.62   1
   2   7 -13 1854.09 184.040   2
   2  -7 -13 2054.70 323.987   3
  -2  -7  13 1994.33 246.884   1
  -2  -7  13 1901.76 193.314   2
  -2   7  13 1950.95 273.506   1
   2  -7 -12 1229.89 275.640   3
   2   7 -12 1742.49 174.438   2
  -2   7  12 1722.44 256.841   1
  -2  -7  12 1586.53 224.499   1
   2   7 -11 2894.48 211.615   2
   2  -7 -11 3100.78 363.389   3
   2   7 -11 2751.27 210.205   3
  -2   7  11 3164.24 315.488   1
  -2  -7  11 2950.98 271.645   1
   2  -7 -10 4009.10 392.028   3
  -2  -7  10 3719.68 318.047   4
   2   7 -10 3328.62 213.642   2
   2   7 -10 3517.44 228.508   3
  -2   7  10 4013.49 336.490   1
  -2  -7  10 4024.69 298.722   1
  -2  -7   9 30360.1 869.275   1
  -2  -7   9 31102.0 980.579   5
  -2  -7   9 28636.3 966.429   4
   2   7  -9 30799.0 741.746   2
   2   7  -9 30281.2 766.355   3
  -2   7   9 29711.8 953.929   1
   2   7  -9 30268.8 927.462   1
   2  -7  -9 31364.0 1084.41   3
  -2   7   9 31543.8 1017.04   2
  -2  -7   8 18503.9 687.447   5
  -2  -7   8 17190.9 719.456   4
   2   7  -8 17210.5 502.254   2
   2   7  -8 17439.9 528.277   3
  -2   7   8 17013.8 701.531   2
   2  -7  -8 16864.0 739.100   3
   2   7  -8 17221.6 635.848   1
  -2   7   7 11283.4 576.780   5
   2   7  -7 9526.90 361.969   2
  -2  -7   7 11236.3 564.008   4
   2   7  -7 11009.2 397.207   3
   2  -7  -7 10280.8 547.894   3
   2   7  -7 11328.0 471.734   1
  -2   7   6 82424.6 1837.46   5
   2   7  -6 80748.6 1521.43   2
  -2  -7   6 82069.6 1874.31   4
   2   7  -6 80216.2 1539.49   3
   2  -7  -6 82489.5 1837.57   3
   2   7  -6 83439.0 1642.64   1
   2   7  -5 51476.6 1115.01   1
  -2  -7   5 49516.3 1149.56   5
   2   7  -5 49905.7 1154.16   5
  -2   7   5 49752.6 1248.96   5
   2   7  -5 50581.4 1061.11   2
  -2  -7   5 47481.1 1340.38   4
   2   7  -5 49482.9 1058.91   3
   2  -7  -5 48797.9 1265.99   3
   2   7  -4 7879.50 334.142   2
   2   7  -4 7348.31 347.990   5
  -2  -7   4 6922.21 340.084   5
  -2   7   4 6830.13 381.745   5
   2   7  -4 7447.42 327.088   1
  -2  -7   4 7131.09 453.377   4
  -2  -7   4 7742.00 309.401   3
   2   7  -4 7424.21 326.994   3
   2  -7  -4 7543.73 408.424   3
   2   7  -3 887.447 124.327   5
  -2  -7   3 902.448 120.299   5
   2  -7  -3 771.462 133.688   5
  -2   7   3 818.567 147.038   5
   2   7  -3 869.620 119.192   1
  -2  -7   3 935.379 119.131   3
  -2  -7   3 1016.00 211.180   4
   2   7  -3 1127.42 138.899   3
   2  -7  -3 874.798 148.197   3
  -2   7   3 1085.73 147.577   2
  -2  -7   2 180.478 74.6227   5
   2   7  -2 10.5491 61.1933   5
  -2   7   2 237.244 98.7474   5
   2  -7  -2 73.2139 76.6563   5
   2   7  -2 189.152 77.6293   1
  -2  -7   2 127.941 125.836   4
   2   7  -2 93.7610 74.3797   3
  -2  -7   2-30.3662 62.1155   3
   2  -7  -2-54.9931 89.2704   3
  -2   7   2-13.8492 69.1706   2
  -2  -7   1 58950.6 1180.67   5
   2   7  -1 58575.0 1168.04   5
  -2   7   1 57224.2 1268.27   5
   2  -7  -1 58777.7 1294.91   5
   2   7  -1 59881.0 1165.77   1
  -2  -7   1 60728.5 1522.44   4
   2   7  -1 58620.6 1267.20   3
  -2  -7   1 59230.4 1238.73   3
   2  -7  -1 60123.2 1259.84   3
  -2   7   1 58159.3 1243.74   3
  -2   7   1 58129.1 1242.36   2
   2   7   0 2660.28 179.772   5
  -2   7   0 2615.04 219.877   5
   2  -7   0 2432.96 205.260   5
  -2  -7   0 2566.12 172.646   5
   2   7   0 2472.47 170.569   1
  -2   7   0 2689.06 159.943   1
  -2  -7   0 2824.70 296.331   4
  -2  -7   0 2819.96 218.975   3
   2  -7   0 2405.51 186.059   3
   2   7   0 2789.41 219.747   3
  -2   7   0 2396.53 179.254   3
  -2   7   0 2563.51 191.691   2
  -2   7  -1 7264.18 359.952   5
   2   7   1 7458.80 302.663   5
   2  -7   1 7321.56 372.840   5
  -2  -7  -1 7368.00 307.200   5
  -2   7  -1 7680.44 283.952   1
  -2  -7  -1 7446.27 461.665   4
  -2  -7  -1 7570.10 376.106   3
   2   7   1 7812.58 386.816   3
   2  -7   1 7884.53 311.865   3
  -2   7  -1 7653.31 306.204   3
  -2   7  -1 7786.79 314.987   2
  -2   7  -2 798.299 136.660   5
   2   7   2 388.060 83.8058   5
  -2  -7  -2 857.131 121.589   5
  -2   7  -2 1017.93 105.864   1
   2  -7   2 623.408 89.0475   1
  -2  -7  -2 808.628 176.873   4
  -2  -7  -2 899.513 154.664   3
   2   7   2 817.294 133.476   3
   2  -7   2 671.752 87.8079   3
  -2   7  -2 868.430 96.8318   2
  -2   7  -2 657.431 87.1316   3
  -2   7  -3 7202.50 370.945   5
   2   7   3 6808.43 312.386   5
  -2   7  -3 7122.35 296.055   1
   2  -7   3 6977.46 291.400   1
  -2  -7  -3 6754.99 443.615   4
  -2  -7  -3 7413.58 407.211   3
   2  -7   3 7283.30 243.836   3
  -2   7  -3 7065.15 243.772   3
  -2   7  -3 7281.59 260.953   2
  -2   7  -4 39874.7 1034.05   5
   2   7   4 40754.5 967.688   5
  -2   7  -4 41588.1 918.789   1
   2  -7   4 41195.2 892.406   1
  -2  -7  -4 40939.3 1209.60   4
   2  -7   4 41910.7 723.397   3
  -2  -7  -4 41943.3 1114.80   3
  -2   7  -4 40083.9 739.892   3
  -2   7  -4 40484.6 774.372   2
  -2   7  -5-47.8960 91.7761   5
   2   7   5-35.9535 79.6360   5
  -2   7  -5 89.5159 70.0344   1
   2  -7   5 7.30629 67.7193   1
  -2  -7  -5 25.8887 114.687   4
  -2  -7  -5-9.56138 100.566   3
  -2   7  -5 37.2136 33.4067   2
   2   7   6 310.661 106.546   5
  -2  -7  -6 188.921 125.073   4
  -2   7  -6 194.383 90.3436   5
  -2  -7  -6 245.279 120.324   3
   2  -7   6 307.574 84.3207   1
  -2   7  -6 139.338 68.6466   1
   2  -7   7 23950.0 684.560   1
  -2   7  -7 23014.0 799.397   5
  -2  -7  -7 23041.9 864.291   4
   2  -7   7 22543.7 811.427   4
  -2  -7  -7 21902.8 837.018   3
  -2   7  -7 24595.7 742.192   1
  -2   7  -8 903.323 152.252   1
   2  -7   8 799.105 144.758   1
   2  -7   8 776.021 155.348   5
   2  -7   8 940.008 177.145   4
  -2  -7  -8 910.076 182.071   4
  -2  -7  -8 722.767 195.581   3
   2   7   8 606.955 164.653   3
  -2   7  -9 4643.99 338.304   1
   2  -7   9 3596.54 266.182   1
   2  -7   9 4465.57 363.615   5
  -2  -7  -9 3573.21 351.981   3
   2  -7   9 4231.51 321.064   4
  -2  -7  -9 4201.24 351.903   4
   2   7   9 3970.24 365.544   3
   2   7   9 4183.30 350.630   2
  -2   7 -10 7784.68 209.123   3
   2  -7  10 7502.09 423.401   4
  -2  -7 -10 7905.30 482.685   4
   2   7  10 8301.02 510.466   2
  -2  -7 -10 7136.13 516.994   3
  -2   7 -10 7862.20 223.784   3
   2  -7  10 7826.50 416.652   1
   2   7  11 16548.0 775.014   1
  -2   7 -11 16790.7 407.710   3
  -2  -7 -11 16590.6 823.500   3
   2  -7  11 17500.9 666.633   1
   2  -7  11 16598.2 625.699   4
  -2   7 -11 16458.9 378.929   3
  -2  -7 -11 17146.4 721.808   4
   2   7  12 683.568 200.189   1
   2  -7  12 851.494 147.237   4
  -2   7 -12 1022.91 86.6862   3
  -2  -7 -12 1003.51 174.953   4
  -2   7 -12 1013.92 99.2985   3
  -2  -7 -12 507.986 174.106   3
   2  -7  12 1005.05 189.262   1
   2  -7  13 17.6302 69.7911   4
  -2  -7 -13 51.6653 91.6780   4
   2   7  13-46.9397 157.591   1
  -2  -7 -13-113.157 138.896   3
  -2   7 -13-46.9246 50.6782   3
   2  -7  13-34.5826 96.9720   1
  -2  -7 -14 341.243 130.729   4
   2   7  14 622.465 209.533   1
  -2   7 -14 355.163 79.4665   3
  -2  -7 -14 611.506 182.620   3
   2  -7  14 643.401 183.402   1
  -2  -7 -15-18.8796 77.6895   4
  -2  -7 -15 179.174 162.727   3
  -2   7 -15-42.7951 58.9094   3
   2  -7  15-194.682 168.276   1
   2   7  15-332.005 191.958   1
  -2   7 -16 9885.91 399.773   3
  -2  -7 -16 9336.70 710.406   3
   2  -7  16 9381.12 586.990   1
   2   7  16 9234.87 671.288   1
  -2  -7 -17 2920.30 419.441   3
   2  -7  17 3422.35 373.670   1
   2   7  17 3502.29 432.401   1
  -2  -7 -18 1630.99 343.170   3
   2  -7  18 1309.41 257.641   1
   2   7  18 2253.76 376.653   1
  -2  -7 -19 100.973 226.941   3
   2  -7  19 141.538 159.660   1
   2   7  19-184.857 168.362   1
  -2  -7 -20 2973.11 453.525   3
   2  -7  20 3480.15 415.839   1
   2   7  20 2514.53 408.674   1
   2  -8 -20-12.8928 217.528   3
  -2  -8  20 372.419 206.099   1
  -2   8  20 247.082 181.139   1
   2  -8 -19 131.007 171.324   3
  -2  -8  19 718.431 218.033   1
  -2   8  19 297.187 197.744   1
   2  -8 -18 2901.06 463.727   3
  -2   8  18 3138.44 408.445   1
  -2  -8  18 3347.98 384.025   1
   2  -8 -17 2192.08 379.939   3
   2   8 -17 2932.14 305.477   3
  -2   8  17 2768.16 376.238   1
  -2  -8  17 3197.18 367.096   1
   2  -8 -16 182.870 168.820   3
   2   8 -16-78.0938 104.778   3
   2   8 -16 9.11033 69.7045   2
  -2   8  16 36.5475 127.099   1
  -2  -8  16-86.1208 159.311   1
   2  -8 -15 181.504 172.217   3
   2   8 -15 297.927 102.610   2
  -2   8  15 364.340 197.347   1
  -2  -8  15 408.743 155.064   1
   2   8 -14 135.089 87.2946   2
   2  -8 -14 109.366 166.148   3
  -2   8  14 107.135 137.709   1
  -2  -8  14-22.5209 140.249   1
   2  -8 -13 1652.49 290.160   3
   2   8 -13 2334.08 201.327   2
  -2   8  13 1735.22 266.464   1
  -2  -8  13 2542.78 284.499   1
  -2  -8  12 15094.5 651.377   1
   2   8 -12 14981.1 513.849   2
   2   8 -12 14391.4 521.898   3
   2  -8 -12 14225.9 806.396   3
  -2   8  12 15041.2 727.076   1
  -2  -8  11 9918.38 505.025   1
   2   8 -11 9783.23 395.505   2
  -2  -8  11 9535.72 547.917   4
   2   8 -11 9762.05 409.032   3
   2  -8 -11 9386.85 628.316   3
  -2   8  11 9469.99 557.825   1
   2  -8 -10 1876.37 287.661   3
  -2  -8  10 2308.46 286.410   4
   2   8 -10 2215.54 175.263   2
   2   8 -10 1938.65 179.129   3
  -2   8  10 2542.77 280.996   1
  -2  -8  10 2524.89 255.400   1
  -2  -8   9 453.743 124.655   5
  -2   8   9 330.100 159.071   5
   2   8  -9 453.476 85.8038   2
  -2  -8   9 354.787 145.391   4
   2   8  -9 433.367 90.3036   3
  -2  -8   9 606.100 143.266   1
   2  -8  -9 647.123 169.633   3
  -2  -8   8 2123.36 234.415   5
  -2   8   8 2240.27 283.627   5
   2   8  -8 1975.19 160.981   2
  -2  -8   8 2182.73 270.528   4
   2   8  -8 2366.48 188.464   3
  -2   8   8 2344.82 259.147   2
   2  -8  -8 2329.68 284.522   3
  -2  -8   8 2245.77 222.083   1
   2   8  -8 2590.31 248.182   1
  -2   8   7 37046.4 1155.16   5
   2   8  -7 38233.6 869.044   2
  -2  -8   7 36469.0 1173.71   4
   2   8  -7 37326.3 893.623   3
   2  -8  -7 38277.0 1171.30   3
   2   8  -7 37820.7 1000.89   1
  -2   8   6 5924.45 404.092   5
   2   8  -6 5992.21 296.459   2
  -2  -8   6 5647.16 427.909   4
   2   8  -6 5655.90 294.795   3
   2  -8  -6 5422.99 396.884   3
   2   8  -6 5939.52 329.982   1
  -2  -8   5 5583.53 327.618   5
   2   8  -5 5008.46 312.317   5
  -2   8   5 5410.74 361.507   5
   2   8  -5 5280.01 297.583   1
  -2  -8   5 4981.97 400.349   4
   2  -8  -5 4631.83 360.384   3
   2   8  -5 5236.98 286.052   3
   2   8  -5 5178.46 280.663   2
  -2   8   4 15847.2 613.489   5
   2   8  -4 16566.6 562.436   5
  -2  -8   4 16002.6 564.046   5
  -2  -8   4 15920.8 493.937   3
  -2  -8   4 15836.7 732.886   4
   2   8  -4 16052.0 536.445   3
   2  -8  -4 14527.3 625.716   3
   2   8  -4 16389.0 535.694   1
   2   8  -3-71.0631 78.4806   1
   2  -8  -3-13.3260 95.4746   5
  -2   8   3 206.584 118.876   5
   2   8  -3 379.292 101.625   5
  -2  -8   3 28.8373 68.0021   5
  -2  -8   3 27.8701 108.365   4
  -2  -8   3 131.772 62.4644   3
   2   8  -3 272.309 91.8223   3
   2  -8  -3 296.083 112.917   3
  -2   8   3 149.242 78.6711   2
   2   8  -2 118.538 66.7144   1
   2  -8  -2 279.677 92.6128   5
  -2   8   2 301.368 120.070   5
   2   8  -2 183.357 81.9927   5
  -2  -8   2 244.094 87.0679   5
  -2  -8   2 250.312 166.202   4
   2   8  -2 296.302 103.850   3
  -2  -8   2 273.356 88.8331   3
   2  -8  -2 164.604 100.553   3
  -2   8   2 160.981 86.3007   3
  -2   8   2 63.7893 72.7811   2
   2   8  -1 47565.9 1019.81   1
  -2  -8   1 47188.4 1045.95   5
   2  -8  -1 47428.5 1154.00   5
   2   8  -1 46473.7 1022.54   5
  -2   8   1 47456.0 1132.32   5
  -2  -8   1 47494.6 1366.04   4
   2  -8  -1 48237.0 1114.50   3
  -2  -8   1 46073.9 1089.06   3
   2   8  -1 47121.1 1126.93   3
  -2   8   1 45676.4 1095.57   3
  -2   8   1 47237.9 1101.20   2
   2   8   0 32396.3 767.106   1
  -2   8   0 32076.1 722.248   1
  -2  -8   0 30969.4 776.603   5
   2  -8   0 32438.2 889.487   5
   2   8   0 31457.5 778.645   5
  -2   8   0 31450.8 868.757   5
  -2  -8   0 32082.0 1081.12   4
   2  -8   0 32405.7 821.092   3
   2   8   0 30013.3 872.078   3
  -2  -8   0 32290.4 871.731   3
  -2   8   0 30726.7 809.238   2
  -2   8   0 31832.5 813.848   3
  -2   8  -1 6585.40 279.062   1
   2  -8   1 6301.27 358.930   5
  -2  -8  -1 5630.83 291.403   5
  -2   8  -1 6026.72 349.339   5
   2   8   1 6194.77 293.890   5
  -2  -8  -1 6580.99 464.866   4
   2  -8   1 6585.75 304.824   3
  -2  -8  -1 6051.16 359.082   3
   2   8   1 6441.08 368.881   3
  -2   8  -1 6280.28 298.371   3
  -2   8  -1 6571.39 310.344   2
   2  -8   2 17084.2 482.025   1
  -2   8  -2 15977.7 486.032   1
   2   8   2 16149.7 515.298   5
  -2  -8  -2 15917.6 545.830   5
   2  -8   2 16658.3 612.494   5
  -2   8  -2 16816.9 606.008   5
  -2  -8  -2 16989.2 768.932   4
  -2  -8  -2 16242.3 628.107   3
   2  -8   2 16852.2 486.139   3
   2   8   2 17441.2 649.657   3
  -2   8  -2 16674.0 485.311   3
  -2   8  -2 16360.5 494.223   2
  -2   8  -3 81986.1 1508.19   1
   2  -8   3 80027.7 1485.82   1
   2   8   3 78435.3 1543.29   5
  -2   8  -3 80436.3 1680.88   5
  -2  -8  -3 77105.8 1915.56   4
  -2  -8  -3 79425.6 1742.97   3
   2  -8   3 78394.9 1402.65   3
  -2   8  -3 78209.9 1434.31   2
  -2   8  -3 79149.4 1409.73   3
  -2   8  -4 2632.27 192.117   1
   2  -8   4 2515.96 186.402   1
   2   8   4 2326.28 205.879   5
  -2   8  -4 2524.31 242.723   5
  -2  -8  -4 2183.94 283.818   4
   2  -8   4 2441.22 129.078   3
  -2  -8  -4 2530.51 257.112   3
  -2   8  -4 2445.25 149.830   2
  -2   8  -4 2493.26 139.761   3
   2  -8   5 24654.4 667.934   1
  -2   8  -5 24955.0 696.282   1
  -2   8  -5 24453.9 800.180   5
   2   8   5 23906.9 739.445   5
  -2  -8  -5 22337.6 908.739   4
  -2  -8  -5 23810.5 847.626   3
  -2   8  -5 23812.9 487.305   3
  -2   8  -5 23670.6 519.033   2
   2  -8   6 8920.78 385.937   1
  -2   8  -6 9484.59 418.963   1
  -2   8  -6 8638.04 459.914   5
   2  -8   6 9027.48 477.523   5
   2   8   6 7995.15 434.024   5
  -2   8  -6 8968.37 233.673   2
  -2  -8  -6 7948.90 524.512   4
  -2  -8  -6 8808.37 507.057   3
  -2   8  -6 8543.46 230.062   2
  -2   8  -7 5702.89 342.347   1
   2  -8   7 6163.70 409.229   5
  -2   8  -7 6022.62 399.705   5
   2   8   7 5335.22 379.263   5
  -2  -8  -7 5774.88 439.660   4
   2  -8   7 5469.32 411.031   4
   2   8   7 6181.94 433.475   3
  -2  -8  -7 5796.09 429.460   3
   2  -8   7 5704.92 323.033   1
  -2   8  -8 45911.8 1192.62   1
   2  -8   8 47144.8 1119.50   1
  -2   8  -8 47624.9 1291.25   5
   2  -8   8 48634.4 1319.53   5
  -2  -8  -8 43717.4 1346.45   3
   2  -8   8 44876.1 1295.75   4
  -2  -8  -8 45895.3 1379.28   4
   2   8   8 47855.1 1384.51   3
  -2   8  -9 1679.51 215.445   1
  -2  -8  -9 1368.16 240.516   3
   2  -8   9 1504.86 193.440   1
  -2  -8  -9 1520.37 242.100   4
   2  -8   9 1621.46 224.083   4
  -2  -8 -10 6186.34 496.461   3
   2  -8  10 7003.68 404.374   1
  -2  -8 -10 7215.77 492.092   4
   2  -8  10 6673.77 432.131   4
   2   8  11 44136.6 1378.25   1
  -2  -8 -11 43619.0 1432.82   3
   2  -8  11 42425.2 1153.23   1
   2  -8  11 42374.1 1201.09   4
  -2  -8 -11 43909.0 1325.03   4
   2   8  12 944.922 242.143   1
   2  -8  12 356.917 107.500   4
  -2  -8 -12 560.965 160.367   4
  -2   8 -12 597.526 55.5979   3
  -2   8 -12 536.994 53.9591   3
  -2  -8 -12 430.234 202.977   3
   2  -8  12 544.775 163.811   1
   2  -8  13 849.233 136.386   4
  -2   8 -13 1015.49 76.0056   3
  -2  -8 -13 1068.00 208.659   4
   2   8  13 1177.62 254.017   1
  -2   8 -13 1095.67 84.4624   3
  -2  -8 -13 1194.17 267.438   3
   2  -8  13 1229.47 199.971   1
  -2   8 -14 183.674 45.0434   3
  -2  -8 -14 203.968 103.016   4
   2   8  14 370.353 191.501   1
  -2  -8 -14 316.850 176.323   3
  -2   8 -14 148.002 47.0539   3
   2  -8  14 139.360 147.784   1
  -2  -8 -15 7883.77 484.945   4
  -2   8 -15 7458.17 275.935   3
  -2  -8 -15 7941.02 656.763   3
   2  -8  15 7451.82 500.798   1
   2   8  15 7975.20 621.852   1
  -2  -8 -16 193.415 173.261   3
   2  -8  16-158.356 130.242   1
   2   8  16-54.2588 190.239   1
  -2  -8 -17 873.496 270.521   3
   2  -8  17 853.851 206.348   1
   2   8  17 550.368 232.042   1
  -2  -8 -18 4985.12 574.765   3
   2  -8  18 5487.57 488.551   1
   2   8  18 4925.08 529.580   1
  -2  -8 -19 11763.4 890.851   3
   2  -8  19 11081.5 699.970   1
   2   8  19 11416.0 820.446   1
  -2  -8 -20 639.946 300.677   3
   2  -8  20 726.074 232.064   1
   2   8  20 540.890 234.949   1
   2  -9 -19 6796.29 711.820   3
  -2  -9  19 7637.58 584.636   1
  -2   9  19 6561.86 607.585   1
  -2  -9  18-8.11062 167.735   1
  -2   9  18-35.5120 158.723   1
   2  -9 -17 4138.43 537.482   3
  -2  -9  17 3906.63 405.589   1
  -2   9  17 3838.62 452.683   1
  -2  -9  16 132.623 143.098   1
   2  -9 -16 9.44629 165.527   3
  -2   9  16 37.1393 144.719   1
   2   9 -16 74.9143 83.1042   3
  -2  -9  15 6436.15 478.103   1
   2  -9 -15 7672.39 666.836   3
  -2   9  15 6317.83 534.830   1
   2   9 -15 6402.14 331.248   2
  -2  -9  14 21969.6 867.455   1
   2   9 -14 22154.8 664.394   2
   2  -9 -14 21559.4 1089.12   3
  -2   9  14 22203.8 975.606   1
   2  -9 -13 1973.20 342.961   3
   2   9 -13 2108.57 184.820   2
   2   9 -13 1614.20 169.570   3
  -2  -9  13 1937.97 259.030   1
  -2   9  13 2422.41 315.800   1
   2  -9 -12 339.508 210.040   3
  -2  -9  12 283.971 131.129   4
   2   9 -12 207.590 69.1097   2
   2   9 -12 373.872 96.1677   3
  -2   9  12 357.816 164.645   1
  -2  -9  12 158.658 134.171   1
  -2   9  11 9316.64 563.680   1
  -2  -9  11 10113.4 593.912   4
  -2   9  11 9599.84 661.684   5
   2   9 -11 10002.0 395.633   2
   2   9 -11 9574.31 413.847   3
   2  -9 -11 10145.7 672.333   3
  -2  -9  11 9675.00 518.958   1
  -2  -9  10 1038.73 187.002   1
   2  -9 -10 915.292 239.248   3
  -2   9  10 1461.08 288.487   5
   2   9 -10 1173.14 133.985   2
  -2  -9  10 1088.77 218.513   4
   2   9 -10 988.223 137.989   3
  -2   9  10 1499.26 243.416   1
  -2  -9   9 11958.3 659.087   4
  -2   9   9 12702.2 695.348   5
   2   9  -9 11761.3 419.126   2
   2   9  -9 12087.4 463.392   3
   2  -9  -9 12373.1 688.407   3
  -2  -9   9 12710.6 553.096   1
  -2  -9   8 739.346 141.679   1
  -2  -9   8 475.640 129.850   5
  -2   9   8 736.192 172.040   5
   2   9  -8 619.577 105.699   2
  -2  -9   8 675.942 175.975   4
   2   9  -8 669.113 113.738   3
   2  -9  -8 835.860 206.544   3
   2   9  -7 21846.0 723.518   1
  -2  -9   7 21764.7 704.695   1
  -2  -9   7 22415.5 784.797   5
  -2   9   7 22111.3 854.810   5
   2   9  -7 20896.9 615.401   2
  -2  -9   7 20417.3 886.200   4
   2  -9  -7 19199.1 848.121   3
   2   9  -7 19673.1 624.624   3
  -2   9   7 20983.8 821.751   2
   2   9  -6 127103. 2354.00   1
  -2  -9   6 125575. 2327.31   1
   2   9  -6 128496. 2442.36   5
  -2   9   6 124568. 2547.81   5
   2   9  -6 125834. 2259.57   2
  -2  -9   6 124098. 2726.17   4
   2  -9  -6 125575. 2613.41   3
   2   9  -6 121919. 2266.83   3
  -2   9   6 129357. 2570.42   2
   2   9  -5 54313.6 1208.42   2
   2   9  -5 52918.2 1273.15   5
  -2   9   5 54776.3 1378.12   5
   2   9  -5 56194.3 1238.37   1
  -2  -9   5 53631.1 1546.43   4
   2  -9  -5 54426.3 1425.14   3
   2   9  -5 54905.3 1212.13   3
  -2   9   5 53861.3 1383.25   2
  -2   9   4 3320.08 281.623   5
   2   9  -4 2955.31 222.766   1
  -2  -9   4 3614.34 231.180   3
  -2  -9   4 2986.58 337.161   4
   2   9  -4 2931.24 230.625   3
   2  -9  -4 2808.47 278.054   3
  -2  -9   4 3043.91 245.616   5
   2   9  -4 2810.77 235.898   5
  -2   9   3 68041.5 1551.78   5
   2   9  -3 70504.9 1431.99   1
  -2  -9   3 69433.9 1827.68   4
  -2  -9   3 70303.2 1420.67   3
   2   9  -3 69721.4 1487.70   3
   2  -9  -3 69996.2 1603.20   3
  -2  -9   3 70600.3 1493.14   5
   2   9  -3 70108.8 1460.72   5
   2   9  -2 72.2792 82.1942   5
  -2  -9   2-7.41336 72.1455   5
  -2   9   2-62.8458 104.694   5
   2   9  -2-32.4909 70.0306   1
  -2  -9   2-19.4738 131.547   4
   2  -9  -2-40.3999 98.8722   3
  -2  -9   2-60.8533 79.7559   3
   2   9  -2 65.8955 72.8743   3
  -2   9   2-25.8743 75.0131   2
  -2   9   2-76.2880 94.9575   3
   2   9  -1 4893.62 286.615   5
  -2   9   1 5851.30 350.407   5
  -2  -9   1 4659.09 282.032   5
  -2   9   1 5162.43 252.001   1
   2   9  -1 5445.90 286.565   1
  -2  -9   1 4930.85 435.396   4
   2  -9  -1 5132.13 325.528   3
   2   9  -1 4987.96 325.131   3
  -2  -9   1 5102.55 315.997   3
  -2   9   1 5197.45 321.548   3
  -2   9   1 5307.51 325.723   2
  -2   9   0 9671.21 462.869   5
   2   9   0 9765.27 404.049   5
  -2  -9   0 9692.39 409.552   5
  -2   9   0 9756.37 365.670   1
   2   9   0 10248.9 399.703   1
  -2  -9   0 9450.62 587.047   4
   2  -9   0 9973.26 432.573   3
  -2  -9   0 9874.86 460.710   3
   2   9   0 9709.59 471.275   3
  -2   9   0 9677.10 424.550   3
  -2   9   0 9704.80 429.176   2
  -2   9  -1 4297.98 307.286   5
   2   9   1 3576.54 242.837   5
  -2  -9  -1 3495.87 242.122   5
  -2   9  -1 3319.48 210.113   1
  -2  -9  -1 3601.65 385.071   4
  -2  -9  -1 3000.50 265.703   3
   2   9   1 3205.92 273.921   3
   2  -9   1 3279.14 231.329   3
  -2   9  -1 3382.56 229.379   3
  -2   9  -1 3391.28 237.247   2
  -2   9  -2 19099.0 667.547   5
   2   9   2 17944.8 566.216   5
  -2  -9  -2 16324.4 582.307   5
  -2   9  -2 16847.9 523.914   1
  -2  -9  -2 17630.6 823.928   4
  -2  -9  -2 17198.1 666.792   3
   2  -9   2 16809.9 523.806   3
  -2   9  -2 16856.0 523.543   3
  -2   9  -2 17060.4 538.683   2
  -2   9  -3 8102.99 435.849   5
   2   9   3 7905.22 368.924   5
  -2   9  -3 8787.85 364.404   1
   2  -9   3 8203.90 346.762   1
  -2  -9  -3 8599.87 561.571   4
   2  -9   3 8673.42 322.983   3
  -2  -9  -3 8182.00 470.281   3
  -2   9  -3 8174.80 322.609   3
  -2   9  -3 8128.96 338.120   2
  -2   9  -4 14481.0 601.085   5
   2   9   4 14460.3 537.722   5
  -2   9  -4 14789.6 506.981   1
   2  -9   4 15651.2 510.755   1
  -2  -9  -4 15097.2 757.875   4
   2  -9   4 14373.0 398.316   3
  -2  -9  -4 14102.2 648.062   3
  -2   9  -4 14295.1 414.233   3
  -2   9  -4 14593.4 440.139   2
   2  -9   5 36875.8 1057.06   5
  -2   9  -5 35718.3 1038.41   5
   2   9   5 34300.3 950.430   5
   2  -9   5 34919.2 878.055   1
  -2   9  -5 35672.9 910.218   1
   2  -9   5 34747.5 668.693   3
  -2  -9  -5 35986.5 1228.65   4
  -2  -9  -5 36050.7 1110.93   3
  -2   9  -5 35001.2 742.875   2
  -2   9  -5 35225.7 706.376   3
   2   9   5 35677.9 1110.60   3
  -2   9  -6 364.615 60.3584   2
   2  -9   6 165.801 98.7095   1
  -2   9  -6 270.328 82.7631   1
   2  -9   6 54.7838 95.7914   5
  -2   9  -6 335.237 141.785   5
   2   9   6 86.6679 86.3568   5
  -2  -9  -6 285.425 137.105   4
  -2  -9  -6 220.474 126.700   3
   2   9   6 302.769 145.000   3
  -2   9  -6 209.016 48.3958   2
  -2   9  -6 216.219 38.9476   3
  -2   9  -7 67187.5 1477.72   1
   2  -9   7 67122.9 1409.54   1
  -2   9  -7 70393.0 1636.05   5
   2  -9   7 65681.6 1612.73   5
   2   9   7 65577.4 1563.65   5
  -2   9  -7 63935.1 1042.34   2
  -2  -9  -7 64988.3 1790.99   4
   2  -9   7 62920.5 1707.68   4
  -2  -9  -7 65817.0 1699.01   3
  -2   9  -7 63162.0 1048.51   2
   2   9   7 66645.8 1714.19   3
  -2   9  -8 10746.0 573.839   5
   2   9   8 10787.1 571.743   5
  -2   9  -8 10533.3 511.354   1
  -2  -9  -8 9208.50 600.107   4
   2  -9   8 9991.68 582.295   4
  -2  -9  -8 11248.8 631.496   3
   2  -9   8 10253.5 465.765   1
   2  -9   9 1239.16 221.259   4
  -2  -9  -9 989.548 226.413   4
   2  -9   9 1164.85 179.947   1
  -2  -9  -9 1450.96 261.225   3
   2   9   9 888.099 197.666   5
  -2  -9 -10 46166.6 1494.21   3
   2  -9  10 48801.0 1226.87   1
   2  -9  10 46723.4 1368.67   4
  -2  -9 -10 46758.0 1466.32   4
  -2  -9 -11 33661.8 1268.81   3
   2  -9  11 34190.4 1016.95   1
   2  -9  11 34735.2 1116.16   4
  -2  -9 -11 35575.1 1228.01   4
   2   9  12 628.182 195.614   1
  -2  -9 -12 278.172 138.733   4
   2  -9  12 521.570 150.981   4
  -2  -9 -12 510.307 185.093   3
   2  -9  12 588.629 156.427   1
   2  -9  13 7370.06 454.158   4
   2   9  13 7305.90 570.918   1
  -2  -9 -13 7727.12 536.957   4
  -2  -9 -13 8425.95 647.752   3
   2  -9  13 8529.59 500.445   1
   2  -9  14 3674.50 307.979   4
   2   9  14 3541.66 420.136   1
  -2  -9 -14 3649.77 447.225   3
   2  -9  14 3841.53 352.507   1
  -2  -9 -14 3273.19 346.742   4
   2   9  15 2443.79 361.474   1
  -2  -9 -15 2805.36 411.652   3
   2  -9  15 3531.87 355.362   1
  -2  -9 -15 2847.24 324.304   4
   2   9  16 3942.22 459.846   1
   2  -9  16 4106.48 403.078   1
  -2  -9 -16 3570.61 467.071   3
   2   9  17 612.209 244.282   1
   2  -9  17 173.455 166.508   1
  -2  -9 -17 471.064 237.784   3
   2   9  18 5708.19 575.791   1
   2  -9  18 4386.17 427.139   1
  -2  -9 -18 4305.46 552.092   3
   2   9  19-228.130 225.887   1
   2  -9  19 120.983 187.761   1
  -2  -9 -19 111.153 200.257   3
  -2  10  19 8212.58 688.084   1
  -2 -10  19 7601.16 593.022   1
   2 -10 -19 8813.16 817.312   3
  -2  10  18-224.816 202.690   1
  -2 -10  18 275.497 181.045   1
   2 -10 -18 268.635 250.755   3
  -2  10  17 1954.04 338.583   1
  -2 -10  17 2877.47 357.413   1
   2 -10 -17 2867.26 485.224   3
  -2  10  16 705.344 251.973   1
   2 -10 -16 1078.70 318.652   3
  -2 -10  16 924.714 233.262   1
  -2  10  15 2075.96 328.621   1
   2 -10 -15 1647.58 336.329   3
  -2 -10  15 1958.83 289.087   1
  -2 -10  14 646.142 189.907   1
   2  10 -14 563.092 109.351   2
   2 -10 -14 838.117 265.084   3
  -2  10  14 897.200 240.980   1
  -2  10  14 1104.21 301.821   5
  -2 -10  13 1947.05 262.219   1
  -2  10  13 1936.37 335.789   5
   2 -10 -13 1912.42 329.774   3
   2  10 -13 2181.98 185.608   2
   2  10 -13 1763.85 182.480   3
  -2  10  13 2017.36 299.600   1
  -2 -10  12 539.022 155.281   1
   2 -10 -12 356.334 205.474   3
  -2 -10  12 397.408 147.906   4
  -2  10  12 878.926 269.132   5
   2  10 -12 241.106 82.4111   2
   2  10 -12 500.972 113.574   3
  -2  10  12 496.478 169.736   1
  -2  10  11 15239.5 753.327   1
  -2  10  11 16502.1 870.855   5
  -2 -10  11 16455.6 807.061   4
   2  10 -11 16889.9 531.305   2
   2  10 -11 16238.4 569.445   3
   2 -10 -11 16347.0 879.265   3
  -2 -10  11 16407.8 684.631   1
  -2  10  10 3045.13 385.544   5
  -2 -10  10 3757.46 391.394   4
   2  10 -10 3266.97 244.167   3
   2 -10 -10 3754.65 419.256   3
  -2 -10  10 3787.69 318.894   1
   2  10 -10 3095.81 211.422   2
  -2  10   9 26541.7 1035.47   5
  -2 -10   9 23915.5 1016.14   4
   2  10  -9 25381.6 679.467   2
   2 -10  -9 27243.9 1085.80   3
   2  10  -9 24101.8 726.506   3
  -2 -10   9 25002.4 832.289   1
  -2 -10   8 2690.77 259.780   1
  -2 -10   8 2736.10 281.137   5
  -2  10   8 2385.11 301.643   5
   2  10  -8 2267.07 190.866   2
  -2 -10   8 2244.57 312.972   4
   2  10  -8 2402.22 207.806   3
   2 -10  -8 2170.50 297.950   3
  -2 -10   7 592.969 148.773   1
  -2 -10   7 224.080 95.3042   5
  -2  10   7 550.900 174.515   5
   2  10  -7 438.254 110.327   2
  -2 -10   7 415.157 171.679   4
   2  10  -7 607.701 116.903   3
   2 -10  -7 245.173 131.397   3
  -2 -10   6 6244.93 358.400   1
   2  10  -6 6220.76 361.727   1
  -2 -10   6 5991.41 388.919   5
   2  10  -6 5977.26 387.418   5
  -2  10   6 5892.77 414.487   5
   2  10  -6 6227.35 333.284   2
  -2 -10   6 6395.44 511.678   4
   2 -10  -6 5893.95 446.285   3
   2  10  -6 6243.75 341.005   3
  -2  10   6 6076.36 423.868   2
  -2 -10   5 5367.03 321.885   1
   2  10  -5 5407.87 328.451   1
  -2  10   5 5098.87 374.923   5
   2  10  -5 5843.33 360.213   5
  -2 -10   5 5151.64 454.777   4
  -2 -10   5 4956.34 274.777   3
   2  10  -5 5188.59 316.729   3
   2 -10  -5 5283.73 401.912   3
  -2  10   5 5498.75 393.116   2
   2  10  -4 10312.8 446.509   1
  -2 -10   4 10337.8 445.982   1
  -2  10   4 11106.4 536.870   5
   2  10  -4 10200.4 470.080   5
  -2 -10   4 9873.13 633.516   4
  -2 -10   4 10807.1 430.738   3
   2 -10  -4 10313.5 553.233   3
   2  10  -4 9688.38 451.058   3
  -2  10   4 10665.0 537.165   2
  -2  10   3 11092.3 529.395   5
   2  10  -3 10678.7 467.967   5
  -2 -10   3 10445.3 658.204   4
  -2 -10   3 10071.6 431.248   3
   2 -10  -3 10948.2 538.127   3
   2  10  -3 10855.4 487.669   3
   2  10  -3 10541.9 447.030   1
  -2  10   2 91069.9 1916.66   5
  -2 -10   2 92150.3 1840.04   5
   2  10  -2 90362.4 1806.12   5
  -2 -10   2 93067.8 2273.99   4
   2  10  -2 89711.4 1885.16   3
  -2 -10   2 91514.0 1825.11   3
   2 -10  -2 90614.2 1936.41   3
   2  10  -2 92304.5 1781.41   1
  -2  10   1 11264.4 413.351   1
   2  10  -1 11303.8 450.003   1
  -2 -10   1 11726.6 482.734   5
  -2  10   1 10554.3 504.542   5
   2  10  -1 11019.8 461.240   5
  -2 -10   1 11684.8 683.073   4
  -2 -10   1 10889.1 491.703   3
   2 -10  -1 11346.6 512.788   3
   2  10  -1 11153.3 517.553   3
  -2  10   1 11534.3 509.851   3
   2  10   0 566.899 115.408   1
  -2  10   0 559.145 103.035   1
  -2 -10   0 499.563 116.205   5
   2  10   0 582.575 122.603   5
  -2  10   0 710.510 154.223   5
  -2 -10   0 799.661 224.353   4
   2 -10   0 498.461 121.080   3
  -2 -10   0 756.353 164.437   3
  -2  10   0 492.412 119.665   3
  -2  10   0 654.944 130.422   2
  -2  10  -1 5097.91 276.613   1
  -2 -10  -1 4735.79 303.951   5
   2  10   1 5244.09 304.941   5
  -2  10  -1 4425.16 331.748   5
  -2 -10  -1 4616.58 448.446   4
   2 -10   1 5422.35 315.313   3
  -2 -10  -1 5319.64 360.120   3
  -2  10  -1 5610.25 324.655   2
  -2  10  -1 4678.14 290.688   3
  -2  10  -2 31339.1 802.767   1
  -2 -10  -2 31083.2 890.746   5
  -2  10  -2 33541.5 964.771   5
   2  10   2 30682.3 844.072   5
  -2 -10  -2 32122.9 1195.75   4
   2 -10   2 31143.4 805.197   3
  -2 -10  -2 31547.6 985.494   3
  -2  10  -2 30800.5 807.762   3
  -2  10  -2 31678.9 831.533   2
   2 -10   3 2558.56 206.960   1
  -2  10  -3 2923.17 213.821   1
   2  10   3 2790.75 232.908   5
  -2  10  -3 2717.48 266.690   5
   2 -10   3 3021.65 279.428   5
  -2 -10  -3 2741.06 348.935   4
   2 -10   3 2780.43 193.783   3
  -2 -10  -3 3184.47 305.558   3
   2  10   3 3013.88 297.315   3
  -2  10  -3 2935.97 201.423   3
  -2  10  -3 3010.73 212.659   2
   2 -10   4 9515.09 401.056   1
  -2  10  -4 9140.08 403.741   1
   2  10   4 9277.39 433.725   5
  -2  10  -4 9363.87 493.108   5
   2 -10   4 9407.03 499.970   5
  -2 -10  -4 9533.59 627.193   4
   2 -10   4 9577.07 333.822   3
  -2 -10  -4 9215.49 528.812   3
   2  10   4 9694.24 544.249   3
  -2  10  -4 8961.16 356.082   2
  -2  10  -4 9146.93 343.195   3
  -2  10  -5 19638.4 645.985   1
   2 -10   5 20297.2 632.930   1
   2  10   5 19078.6 674.876   5
   2 -10   5 19307.8 755.571   5
  -2  10  -5 19632.7 755.543   5
  -2 -10  -5 20169.5 936.041   4
   2 -10   5 19416.8 470.252   3
  -2 -10  -5 19023.5 807.052   3
  -2  10  -5 18908.0 494.950   3
   2  10   5 20102.7 821.909   3
  -2  10  -5 18683.1 524.327   2
   2 -10   6 162.708 94.4919   1
  -2  10  -6 319.833 101.591   1
  -2  10  -6 257.659 144.102   5
   2 -10   6 221.687 106.670   5
   2  10   6 175.807 96.6667   5
  -2 -10  -6 335.839 148.639   4
  -2 -10  -6 134.369 139.033   3
  -2  10  -6 260.390 60.3663   2
  -2  10  -6 217.455 46.9750   3
   2  10   6 507.983 154.441   3
   2 -10   7 364.257 122.629   1
  -2  10  -7 448.634 116.076   1
  -2  10  -7 199.071 140.956   5
   2  10   7 351.759 149.225   5
  -2  10  -7 298.812 53.4281   2
   2 -10   7 367.693 164.053   4
  -2 -10  -7 330.385 183.346   4
  -2 -10  -7 111.998 136.541   3
  -2  10  -7 282.043 52.8268   2
   2  10   8 3028.85 301.510   5
   2 -10   8 3596.84 279.747   1
  -2 -10  -8 2788.99 363.943   4
   2 -10   8 4036.75 392.687   4
  -2 -10  -8 3415.29 371.756   3
  -2  10  -8 4131.28 372.595   5
   2  10   9 4655.99 404.644   5
   2 -10   9 4599.31 329.853   1
   2 -10   9 4851.76 422.290   4
  -2 -10  -9 4009.53 423.964   4
  -2 -10  -9 3732.22 402.333   3
  -2  10  -9 4268.50 385.804   5
   2 -10  10-36.7127 126.558   4
  -2 -10 -10 88.2758 144.179   4
   2 -10  10 68.8745 111.874   1
  -2 -10 -10 410.773 205.423   3
   2  10  10-67.5635 132.559   5
  -2 -10 -11 1309.02 264.798   4
   2 -10  11 1125.31 220.717   4
   2 -10  11 1220.35 201.024   1
  -2 -10 -11 656.098 225.413   3
   2  10  11 1189.22 256.499   5
  -2 -10 -12 329.460 180.963   3
   2 -10  12 691.601 173.118   1
   2 -10  12 268.576 131.267   4
  -2 -10 -12 576.280 189.193   4
  -2 -10 -13 1872.68 296.558   4
   2 -10  13 1410.45 231.989   4
  -2 -10 -13 1651.45 327.585   3
   2 -10  13 1091.03 196.452   1
   2 -10  14-81.1205 118.808   4
   2  10  14 273.713 185.603   1
  -2 -10 -14-104.546 134.149   4
  -2 -10 -14 210.500 201.422   3
   2 -10  14 162.809 132.261   1
   2 -10  15 1649.66 227.672   4
   2  10  15 1208.25 256.398   1
  -2 -10 -15 1736.06 340.838   3
   2 -10  15 1467.93 237.696   1
  -2 -10 -15 1228.58 234.404   4
   2  10  16 451.521 191.957   1
   2 -10  16 536.522 192.301   1
  -2 -10 -16-37.7052 193.295   3
   2  10  17 5778.54 576.827   1
   2 -10  17 6032.97 508.126   1
  -2 -10 -17 4939.39 590.302   3
   2  10  18 254.396 201.420   1
   2 -10  18 621.884 232.771   1
  -2 -10 -18 226.007 209.546   3
   2  10  19-77.7367 151.727   1
  -2 -10 -19-45.9258 205.017   3
   2 -10  19 273.759 208.391   1
  -2  11  18 1382.67 322.552   1
   2 -11 -18 891.680 293.537   3
  -2 -11  18 1300.28 273.250   1
  -2  11  18 839.454 307.521   5
  -2  11  17 323.497 207.633   1
   2 -11 -17 235.269 234.449   3
  -2 -11  17 219.878 149.823   1
  -2  11  17 407.547 245.296   5
  -2  11  16 10704.1 743.125   1
   2 -11 -16 9817.78 812.635   3
  -2 -11  16 9952.38 632.673   1
  -2  11  16 9615.43 802.170   5
  -2  11  15 1189.52 250.437   1
   2 -11 -15 1554.86 329.453   3
  -2 -11  15 1684.89 268.938   1
  -2  11  15 898.733 251.481   5
  -2 -11  14 4080.77 390.806   1
   2  11 -14 4343.34 249.631   2
   2 -11 -14 4420.05 513.929   3
  -2  11  14 4427.20 452.072   1
  -2  11  14 4177.36 498.257   5
  -2 -11  13 6722.29 473.906   1
  -2 -11  13 7264.47 552.417   4
  -2  11  13 6540.07 603.520   5
   2  11 -13 6823.54 322.099   2
   2 -11 -13 7184.30 627.612   3
  -2  11  13 7010.39 542.963   1
  -2  11  12 114.811 151.943   1
  -2 -11  12 284.311 162.741   4
  -2  11  12 58.7764 177.966   5
   2  11 -12 218.674 78.0578   2
   2  11 -12 269.040 92.1688   3
   2 -11 -12 237.188 193.822   3
  -2 -11  12 530.906 160.212   1
  -2  11  11-12.4782 176.251   5
   2  11 -11 51.2185 60.8694   2
  -2 -11  11 279.355 157.072   4
   2 -11 -11-68.4755 184.134   3
   2  11 -11-2.52476 67.6770   3
  -2 -11  11-244.441 155.622   1
  -2  11  10 264.627 158.396   5
   2  11 -10 320.755 86.0558   2
  -2 -11  10 181.770 147.176   4
   2  11 -10 135.770 65.2738   3
  -2 -11  10 201.465 137.971   1
  -2  11   9 7711.57 551.554   5
   2  11  -9 7718.25 351.958   2
  -2 -11   9 8161.80 597.167   4
   2 -11  -9 7302.88 567.871   3
   2  11  -9 8069.75 394.507   3
  -2 -11   9 7956.88 455.473   1
  -2  11   8 3846.32 379.821   5
   2  11  -8 4358.89 272.656   2
  -2 -11   8 3938.37 428.775   4
   2 -11  -8 3854.22 404.881   3
   2  11  -8 4146.39 283.805   3
  -2 -11   8 4212.77 326.175   1
  -2 -11   7 4008.50 339.832   5
   2  11  -7 4490.79 360.076   5
  -2  11   7 4168.45 374.699   5
   2  11  -7 4137.53 277.606   2
  -2 -11   7 3822.68 418.714   4
   2  11  -7 3512.95 265.636   3
   2 -11  -7 4567.66 425.492   3
  -2 -11   7 4611.35 324.384   1
  -2 -11   6 9531.07 514.113   5
   2  11  -6 8963.21 495.108   5
  -2  11   6 9487.33 550.493   5
  -2 -11   6 9059.97 448.366   1
  -2 -11   6 10196.9 675.679   4
   2  11  -6 9598.72 450.106   3
   2 -11  -6 9711.88 593.557   3
   2  11  -6 9059.07 434.537   2
   2  11  -5 757.952 136.455   1
  -2 -11   5 533.375 121.886   1
  -2  11   5 1100.17 208.898   5
   2  11  -5 840.823 157.037   5
  -2 -11   5 773.176 153.073   5
  -2 -11   5 910.675 218.604   4
  -2 -11   5 1501.08 163.326   3
   2 -11  -5 819.002 200.331   3
   2  11  -5 833.607 146.128   3
  -2  11   5 1009.50 187.762   2
   2  11  -4 10251.4 458.475   1
   2 -11  -4 9858.22 570.315   5
  -2  11   4 9615.78 518.018   5
   2  11  -4 9374.03 469.893   5
  -2 -11   4 9128.90 646.213   4
  -2 -11   4 10341.9 440.732   3
   2 -11  -4 8847.87 535.892   3
   2  11  -4 9958.21 471.501   3
  -2  11   4 9440.57 524.088   2
   2  11  -3 9555.24 438.227   1
   2 -11  -3 8497.37 508.853   5
  -2  11   3 9343.27 503.985   5
   2  11  -3 8818.33 443.159   5
  -2 -11   3 9974.16 667.839   4
  -2 -11   3 8486.21 420.578   3
   2 -11  -3 9218.53 519.244   3
   2  11  -3 9279.13 468.881   3
  -2  11   3 9711.59 523.162   3
  -2  11   3 9515.08 510.926   2
   2  11  -2 13079.1 512.464   1
   2 -11  -2 12931.3 615.432   5
  -2  11   2 12598.6 583.777   5
   2  11  -2 12702.7 530.348   5
  -2 -11   2 13020.1 757.103   4
  -2 -11   2 12123.8 524.396   3
   2 -11  -2 12577.4 592.081   3
  -2  11   2 12357.9 575.118   2
   2 -11  -1 786.689 171.489   5
  -2  11   1 677.409 156.784   5
   2  11  -1 757.733 140.006   5
  -2 -11   1 255.941 144.121   4
   2 -11  -1 829.718 158.677   3
  -2 -11   1 597.583 140.282   3
  -2  11   1 795.353 124.346   1
   2  11  -1 1067.13 151.385   1
   2  11   0 377.422 104.014   1
  -2  11   0 378.502 96.2640   1
   2 -11   0 85.2760 88.4252   5
  -2 -11   0 241.170 97.9101   5
  -2  11   0 453.750 145.155   5
   2  11   0 257.121 112.295   5
  -2 -11   0 278.977 176.785   4
  -2 -11   0 235.428 107.315   3
   2 -11   0 232.027 105.902   3
  -2  11   0 235.637 87.3606   3
   2  11   1 10996.3 457.550   1
  -2  11  -1 9442.80 407.753   1
   2 -11   1 10482.1 537.098   5
  -2 -11  -1 10483.3 477.787   5
   2  11   1 9818.04 453.691   5
  -2  11  -1 10391.0 524.154   5
  -2 -11  -1 9516.93 666.815   4
   2 -11   1 10749.4 472.401   3
  -2 -11  -1 11195.6 552.816   3
  -2  11  -1 10047.7 459.274   3
  -2  11  -1 10500.3 474.116   2
  -2  11  -2 19507.9 619.382   1
   2 -11   2 21170.3 782.934   5
   2  11   2 18371.0 651.443   5
  -2  11  -2 20281.7 755.354   5
  -2 -11  -2 19386.8 951.323   4
   2 -11   2 18594.8 619.908   3
  -2 -11  -2 19660.5 781.974   3
   2  11   2 20891.7 810.554   3
  -2  11  -2 19847.0 636.476   3
  -2  11  -2 18511.7 634.710   2
  -2  11  -3 676.345 111.414   1
   2  11   3 540.458 129.371   5
   2 -11   3 435.039 132.415   5
  -2  11  -3 651.085 157.018   5
  -2 -11  -3 1205.66 273.159   4
  -2 -11  -3 692.652 178.952   3
   2 -11   3 823.753 126.525   3
   2  11   3 698.084 167.510   3
  -2  11  -3 738.221 121.779   3
  -2  11  -3 976.877 137.455   2
   2 -11   4 8047.73 376.298   1
  -2  11  -4 8113.78 396.853   1
   2  11   4 7327.62 405.701   5
   2 -11   4 8188.05 485.614   5
  -2  11  -4 8244.60 480.750   5
  -2 -11  -4 6889.60 559.192   4
   2 -11   4 8031.26 329.554   3
  -2 -11  -4 7954.22 512.675   3
   2  11   4 8393.04 536.949   3
  -2  11  -4 7938.22 340.530   3
  -2  11  -4 7615.13 351.130   2
  -2  11  -5 8866.88 426.784   1
   2 -11   5 8104.67 396.031   1
   2  11   5 8464.82 440.996   5
  -2  11  -5 8607.14 501.153   5
   2 -11   5 8099.31 494.070   5
  -2 -11  -5 7641.37 595.677   4
   2 -11   5 8486.48 303.318   3
  -2 -11  -5 9239.26 562.582   3
   2  11   5 8226.53 535.167   3
  -2  11  -5 8591.13 328.889   3
  -2  11  -5 8455.01 346.006   2
  -2  11  -6 176.643 92.7681   1
   2 -11   6 68.7293 100.822   1
  -2  11  -6-25.5748 142.628   5
   2  11   6 153.791 105.437   5
  -2 -11  -6 272.841 214.402   4
  -2 -11  -6-141.845 138.410   3
  -2  11  -6 86.2435 58.0907   2
  -2  11  -6-4.46645 49.3724   3
   2 -11   7 2610.08 247.679   1
  -2  11  -7 2122.73 271.865   5
   2  11   7 2230.80 260.056   5
  -2  11  -7 2155.15 138.484   2
  -2 -11  -7 2555.00 356.660   4
   2 -11   7 1845.73 297.915   4
  -2 -11  -7 2122.26 320.499   3
  -2  11  -7 2569.91 149.648   2
   2 -11   8 149.136 111.760   1
  -2  11  -8 23.4985 104.783   5
   2  11   8 314.628 146.503   5
  -2  11  -8 91.4109 30.6287   2
  -2 -11  -8-43.7267 163.693   4
   2 -11   8 125.686 133.880   4
  -2 -11  -8 378.523 187.299   3
  -2  11  -8 115.947 35.0789   2
   2  11   9 502.192 167.049   5
  -2  11  -9 587.315 181.489   5
  -2 -11  -9 345.519 188.263   4
   2 -11   9 699.893 208.467   4
  -2 -11  -9 298.220 187.315   3
   2 -11   9 710.145 173.490   1
  -2 -11 -10-122.510 177.319   4
   2 -11  10 33.2399 139.423   4
   2  11  10-147.933 165.440   5
  -2 -11 -10 144.468 157.465   3
   2 -11  10 14.8989 122.635   1
  -2 -11 -11 12025.4 761.679   4
   2 -11  11 10947.1 675.998   4
   2  11  11 11442.3 690.410   5
  -2 -11 -11 12355.4 770.585   3
   2 -11  11 11023.1 562.828   1
  -2 -11 -12 1191.55 258.320   4
   2 -11  12 1150.07 234.792   4
   2  11  12 1170.98 257.347   5
  -2 -11 -12 1108.25 299.608   3
   2 -11  12 1739.84 261.204   1
   2  11  13 8310.31 639.738   1
   2 -11  13 7788.81 543.274   4
  -2 -11 -13 7143.09 570.782   4
   2  11  13 7457.46 592.913   5
  -2 -11 -13 6600.18 625.040   3
   2 -11  13 7786.02 503.900   1
   2  11  14 732.698 231.427   1
   2 -11  14 457.642 161.280   4
  -2 -11 -14 389.995 169.525   4
   2  11  14 485.796 197.491   5
  -2 -11 -14 420.883 212.885   3
   2 -11  14 411.835 173.231   1
   2  11  15 6438.24 580.417   1
  -2 -11 -15 5478.11 504.268   4
  -2 -11 -15 4727.94 552.715   3
   2 -11  15 5507.85 445.484   1
   2 -11  15 5252.51 414.216   4
   2  11  15 4411.95 509.555   5
   2  11  16 12338.0 846.015   1
  -2 -11 -16 11836.9 892.164   3
   2 -11  16 11456.4 671.073   1
   2  11  16 9452.11 758.798   5
   2  11  17 253.558 205.931   1
   2 -11  17 826.611 213.819   1
  -2 -11 -17 733.800 287.554   3
   2  11  18 219.866 199.252   1
  -2 -11 -18 394.378 256.442   3
   2 -11  18-20.4898 160.527   1
  -2  12  18 108.024 176.170   1
   2 -12 -18-114.253 271.275   3
  -2 -12  18 375.883 199.781   1
  -2  12  18 505.359 256.838   5
  -2  12  17 678.931 253.413   1
   2 -12 -17 794.561 305.279   3
  -2 -12  17 826.546 225.398   1
  -2  12  17 696.341 292.887   5
  -2  12  16 1219.64 283.113   1
   2 -12 -16 1419.70 327.683   3
  -2 -12  16 1931.07 302.525   1
  -2  12  16 1319.98 341.587   5
  -2  12  15 1494.58 302.864   1
   2 -12 -15 1394.51 332.233   3
  -2 -12  15 1610.36 281.393   1
  -2  12  15 1186.18 291.209   5
  -2  12  14 1387.97 282.290   1
  -2  12  14 2036.19 371.760   5
  -2 -12  14 1817.97 300.314   4
   2 -12 -14 2372.21 415.389   3
  -2 -12  14 1534.85 260.382   1
  -2  12  13 866.460 234.672   1
  -2 -12  13 251.496 158.146   4
  -2  12  13 551.559 225.089   5
   2  12 -13 383.898 89.1014   2
   2 -12 -13 452.450 200.670   3
  -2 -12  13 672.828 196.284   1
  -2  12  12 404.777 199.841   1
  -2  12  12 239.510 199.946   5
   2  12 -12 340.026 86.9139   2
  -2 -12  12-45.4929 149.186   4
   2 -12 -12 219.253 195.152   3
  -2 -12  12 320.674 154.237   1
  -2  12  11 2467.10 354.900   5
   2  12 -11 1780.41 171.353   2
  -2 -12  11 1563.66 274.455   4
   2  12 -11 2017.01 202.966   3
   2 -12 -11 2495.31 388.478   3
  -2 -12  11 2875.19 319.756   1
  -2  12  10 618.719 227.080   5
   2  12 -10 767.057 119.719   2
  -2 -12  10 583.059 188.884   4
   2 -12 -10 549.743 224.956   3
   2  12 -10 668.142 127.034   3
  -2 -12  10 314.620 145.239   1
  -2  12   9 3993.50 409.731   5
   2  12  -9 4539.62 279.036   2
  -2 -12   9 4239.40 461.645   4
   2 -12  -9 4220.80 451.923   3
   2  12  -9 4164.24 294.405   3
  -2 -12   9 4317.31 353.890   1
  -2  12   8 10936.5 643.052   5
   2  12  -8 11049.5 464.863   2
  -2 -12   8 11021.0 741.134   4
   2 -12  -8 10388.3 667.979   3
   2  12  -8 10885.0 484.052   3
  -2 -12   8 11474.3 553.739   1
   2  12  -7 16671.7 735.238   5
  -2  12   7 17342.1 794.580   5
   2  12  -7 17599.4 627.474   2
  -2 -12   7 16393.2 904.526   4
   2  12  -7 16691.5 625.124   3
   2 -12  -7 18370.6 871.333   3
  -2 -12   7 17198.4 667.848   1
   2  12  -6 38447.5 1153.93   5
  -2 -12   6 40367.8 1180.21   5
  -2  12   6 39083.0 1223.45   5
  -2 -12   6 38671.1 1063.98   1
  -2 -12   6 40516.4 1461.32   4
   2  12  -6 37617.9 1049.50   3
   2 -12  -6 38543.5 1296.16   3
   2  12  -6 38852.1 1041.01   2
  -2  12   5 621.545 171.425   5
  -2 -12   5 442.953 141.596   1
  -2 -12   5 1062.48 284.196   4
  -2 -12   5 633.744 122.816   3
   2 -12  -5 793.944 207.387   3
   2  12  -5 573.852 122.218   3
   2  12  -5 588.473 151.461   5
  -2 -12   5 335.604 118.379   5
  -2 -12   4 19615.5 745.423   5
   2  12  -4 18343.7 707.433   5
  -2 -12   4 20111.7 661.629   3
  -2 -12   4 17760.1 947.891   4
   2 -12  -4 17625.5 810.420   5
  -2  12   4 18035.1 754.105   5
   2 -12  -4 19083.7 813.905   3
  -2  12   4 19703.1 808.438   2
   2  12  -3 11348.1 529.054   5
  -2 -12   3 11923.3 554.784   5
  -2  12   3 11371.8 576.154   5
   2 -12  -3 10957.9 603.982   5
  -2 -12   3 10859.9 495.432   3
  -2 -12   3 11873.1 759.876   4
   2 -12  -3 11758.9 612.104   3
  -2  12   3 12144.3 610.651   3
  -2  12   3 12095.6 605.460   2
   2  12  -2 20899.9 731.485   5
  -2  12   2 21118.5 804.792   5
   2 -12  -2 20819.3 830.715   5
   2  12  -2 20371.2 694.752   1
  -2  12   2 20248.8 637.565   1
  -2 -12   2 20918.8 1025.96   4
  -2 -12   2 20305.6 728.068   3
   2 -12  -2 20546.4 806.466   3
  -2  12   2 21440.6 802.700   2
  -2  12   2 22186.4 824.349   3
  -2  12   1 3779.37 329.333   5
   2  12  -1 4355.16 317.981   5
   2 -12  -1 4083.06 349.141   5
  -2  12   1 3807.91 259.224   1
   2  12  -1 3902.72 282.979   1
  -2 -12   1 4014.30 449.520   4
  -2 -12   1 3471.83 298.303   3
   2 -12  -1 3917.76 328.680   3
  -2  12   1 3422.67 302.609   2
   2 -12   0 10164.1 548.269   5
   2  12   0 9623.50 443.850   1
  -2  12   0 9786.12 422.471   1
  -2 -12   0 9786.39 698.426   4
   2  12   0 10104.9 547.253   3
  -2 -12   0 10325.5 530.256   3
   2 -12   0 9360.04 488.476   3
   2  12   0 9406.82 463.005   5
  -2  12   0 9494.68 519.685   5
   2  12   1 14603.2 594.838   5
  -2  12  -1 13783.1 639.525   5
   2 -12   1 15558.5 690.630   5
  -2  12  -1 14040.2 531.546   1
   2  12   1 14696.8 558.329   1
  -2 -12  -1 13639.9 843.446   4
  -2 -12  -1 14376.6 660.994   3
   2 -12   1 14108.1 581.216   3
   2  12   1 15973.7 710.946   3
  -2  12  -1 16024.7 613.253   3
  -2  12  -2 3.25898 112.149   5
   2  12   2-16.6673 99.0544   5
   2 -12   2 314.578 133.874   5
  -2  12  -2 153.905 85.6576   1
  -2 -12  -2 134.512 177.300   4
  -2 -12  -2-46.7807 128.054   3
   2 -12   2-6.87560 77.5442   3
  -2  12  -2 56.5197 66.0803   2
  -2  12  -2 93.9430 83.3978   3
   2  12   2 72.5530 96.3176   3
   2  12   3 18463.1 678.171   5
  -2  12  -3 17902.8 748.505   5
   2 -12   3 19087.1 784.235   5
  -2  12  -3 17687.4 620.762   1
  -2 -12  -3 18754.8 981.340   4
   2 -12   3 18393.6 604.364   3
   2  12   3 18716.8 807.180   3
  -2 -12  -3 19365.4 821.365   3
  -2  12  -3 18146.9 610.107   3
  -2  12  -3 18163.3 629.526   2
  -2  12  -4 2976.69 312.608   5
   2  12   4 2558.48 260.386   5
  -2  12  -4 2981.45 247.040   1
  -2 -12  -4 2642.57 384.161   4
   2 -12   4 2865.62 206.874   3
  -2 -12  -4 2661.87 320.711   3
  -2  12  -4 3295.70 239.382   2
  -2  12  -4 3114.54 223.524   3
  -2  12  -5 6642.04 459.596   5
   2  12   5 6684.97 409.431   5
   2 -12   5 7338.03 383.595   1
  -2  12  -5 7457.14 404.368   1
   2 -12   5 6482.38 287.827   3
  -2 -12  -5 7297.71 607.514   4
  -2 -12  -5 7735.66 538.434   3
  -2  12  -5 6649.63 308.440   3
  -2  12  -5 6413.91 321.742   2
  -2  12  -6 778.214 191.665   5
   2  12   6 878.079 173.637   5
   2 -12   6 1150.58 180.179   1
  -2 -12  -6 1080.33 266.677   4
   2 -12   6 843.371 242.729   4
  -2 -12  -6 710.653 215.135   3
  -2  12  -6 860.594 120.296   2
  -2  12  -6 810.882 101.688   3
  -2  12  -7 79.9232 58.5480   2
   2 -12   7 68.4858 106.447   1
  -2  12  -7-45.8927 116.619   5
   2  12   7 122.975 104.356   5
   2 -12   7-54.6509 164.767   4
  -2 -12  -7 270.525 166.634   4
  -2 -12  -7-6.44099 135.427   3
  -2  12  -7 119.175 55.2787   2
   2 -12   8 3081.25 284.356   1
  -2  12  -8 3424.14 361.576   5
   2  12   8 3664.90 345.927   5
  -2  12  -8 3713.95 163.529   2
   2 -12   8 3567.66 422.112   4
  -2 -12  -8 3256.96 439.318   4
  -2 -12  -8 3601.27 412.990   3
  -2  12  -8 3732.65 166.951   2
   2  12   9 41734.8 1307.63   5
  -2  12  -9 43196.8 1383.33   5
   2 -12   9 43298.5 1506.52   4
  -2 -12  -9 40801.2 1556.68   4
  -2 -12  -9 44350.6 1519.65   3
   2 -12   9 41431.4 1163.26   1
   2 -12  10 13036.8 786.506   4
  -2 -12 -10 14261.4 873.478   4
   2  12  10 13629.9 719.091   5
  -2 -12 -10 13950.7 840.823   3
   2 -12  10 14431.7 641.074   1
  -2 -12 -11 2169.54 353.719   4
   2 -12  11 1655.33 293.336   4
   2  12  11 1728.27 282.686   5
  -2 -12 -11 2339.18 380.115   3
   2 -12  11 1465.17 225.005   1
   2 -12  12 89.5522 126.012   4
  -2 -12 -12 79.1314 143.807   4
   2  12  12 218.719 154.979   5
  -2 -12 -12 97.1574 172.685   3
   2 -12  12-217.355 148.026   1
   2  12  13 4204.42 474.319   1
   2 -12  13 4894.20 463.718   4
  -2 -12 -13 4335.74 477.549   4
   2  12  13 5707.63 523.174   5
  -2 -12 -13 3979.29 504.342   3
   2 -12  13 4076.82 373.843   1
   2  12  14 4652.61 500.515   1
  -2 -12 -14 3881.47 457.401   4
   2 -12  14 4066.20 407.922   4
   2  12  14 5061.21 527.292   5
  -2 -12 -14 4828.84 557.579   3
   2 -12  14 4611.41 415.399   1
   2  12  15 1376.53 315.712   1
  -2 -12 -15 1014.85 266.746   4
  -2 -12 -15 1102.55 306.503   3
   2 -12  15 1526.87 274.775   1
   2 -12  15 1504.69 247.281   4
   2  12  15 1023.56 293.336   5
   2  12  16 5015.88 563.388   1
  -2 -12 -16 5007.97 595.417   3
   2 -12  16 4087.41 416.790   1
   2  12  16 4316.45 512.773   5
   2  12  17 359.002 178.339   1
  -2 -12 -17 349.001 256.781   3
   2 -12  17 332.689 173.511   1
   2  12  17 237.330 190.416   5
   2  12  18 60.8121 199.856   1
  -2 -12 -18-231.985 219.986   3
   2 -12  18-122.913 134.976   1
   2  12  18-158.909 198.390   5
  -2  13  17 1738.95 351.752   1
   2 -13 -17 2510.53 458.545   3
  -2 -13  17 1995.87 335.418   1
  -2  13  17 2590.68 463.216   5
  -2  13  16 1475.34 314.584   1
   2 -13 -16 620.302 296.407   3
  -2 -13  16 1169.08 249.143   1
  -2  13  16 1140.03 301.739   5
  -2  13  15 1844.51 337.963   1
   2 -13 -15 2364.77 434.168   3
  -2 -13  15 1385.94 254.071   1
  -2  13  15 1779.07 372.291   5
  -2  13  14 13610.3 817.017   1
   2 -13 -14 14082.0 958.362   3
  -2 -13  14 13527.7 723.588   1
  -2  13  14 12915.7 874.571   5
  -2 -13  14 12331.4 789.153   4
  -2  13  13 862.246 256.929   1
  -2  13  13 657.620 254.465   5
  -2 -13  13 345.587 191.617   4
   2 -13 -13 314.354 209.055   3
  -2 -13  13 527.469 205.224   1
  -2  13  12 264.949 201.431   1
  -2  13  12 393.888 203.866   5
   2  13 -12 235.747 72.1896   2
  -2 -13  12 580.200 217.586   4
   2 -13 -12-27.8696 239.538   3
  -2 -13  12 91.7529 122.200   1
  -2  13  11 2955.64 397.484   5
   2  13 -11 2600.07 206.679   2
  -2 -13  11 2239.58 349.062   4
   2 -13 -11 2712.67 409.823   3
  -2 -13  11 2830.77 322.699   1
  -2  13  10 5942.13 514.127   5
   2  13 -10 5218.86 298.106   2
  -2 -13  10 4934.25 523.878   4
   2 -13 -10 5768.39 551.618   3
   2  13 -10 5524.82 340.844   3
  -2 -13  10 5511.44 415.353   1
  -2  13   9 1610.25 282.502   5
   2  13  -9 1937.29 193.902   2
  -2 -13   9 1897.07 341.030   4
   2  13  -9 1826.07 204.119   3
   2 -13  -9 1626.56 296.796   3
  -2 -13   9 1662.53 248.355   1
  -2  13   8 283.028 164.384   5
   2  13  -8 657.943 135.360   2
  -2 -13   8 259.463 213.826   4
   2  13  -8 537.540 124.113   3
   2 -13  -8 881.318 232.927   3
  -2 -13   8 797.136 173.143   1
   2  13  -7 26427.8 980.920   5
  -2  13   7 27663.5 1042.33   5
   2  13  -7 26766.5 836.358   2
  -2 -13   7 27170.4 1233.73   4
   2 -13  -7 28919.8 1140.12   3
  -2 -13   7 26252.5 879.472   1
   2  13  -6 789.675 163.609   5
  -2  13   6 1000.79 211.519   5
  -2 -13   6 1005.50 195.232   1
   2 -13  -6 972.728 245.966   3
   2  13  -6 1026.95 167.014   2
  -2  13   5 1486.53 250.717   5
   2 -13  -5 1779.34 278.845   3
  -2 -13   5 1087.04 193.185   5
   2  13  -5 1148.25 196.861   5
  -2 -13   5 1213.64 170.507   3
  -2 -13   5 1307.86 293.082   4
  -2  13   4 436.898 164.656   5
  -2 -13   4 605.787 160.969   5
   2 -13  -4 365.033 168.230   3
   2  13  -4 367.074 140.399   5
  -2 -13   4 353.882 114.930   3
  -2 -13   4 751.678 223.123   4
  -2 -13   3 22.4554 83.5246   5
  -2  13   3 40.0381 122.006   5
  -2 -13   3 180.215 218.480   4
  -2 -13   3 97.4926 82.8054   3
   2 -13  -3 136.465 129.290   3
   2  13  -3-34.3524 110.474   5
   2  13  -2 2960.27 274.140   5
  -2 -13   2 3109.80 293.124   5
  -2  13   2 3193.15 320.879   5
  -2  13   2 3336.27 247.810   1
  -2 -13   2 3175.95 417.752   4
   2 -13  -2 3165.03 316.868   3
   2  13  -2 3420.08 318.235   3
  -2 -13   2 3472.34 298.272   3
  -2  13   2 3352.59 317.666   2
  -2  13   2 2749.70 301.107   3
   2  13  -1 9442.33 483.984   5
  -2  13   1 8830.81 525.711   5
  -2 -13   1 9231.06 496.671   5
  -2  13   1 8888.80 422.209   1
  -2 -13   1 9235.93 695.661   4
   2  13  -1 8810.60 517.230   3
  -2 -13   1 8444.79 486.264   3
   2 -13  -1 9296.98 522.789   3
  -2  13   1 9369.76 520.646   3
  -2  13   1 9622.95 526.810   2
  -2  13   0 5176.16 395.493   5
   2  13   0 4564.47 336.621   5
  -2 -13   0 4666.16 348.040   5
  -2  13   0 4456.54 296.168   1
  -2 -13   0 4873.18 515.423   4
  -2 -13   0 5196.17 395.195   3
   2 -13   0 4970.48 374.449   3
   2  13   0 5208.04 403.748   3
  -2  13   0 5260.30 373.524   2
  -2  13  -1 763.726 189.202   5
   2  13   1 639.601 141.968   5
  -2 -13  -1 820.687 160.098   5
  -2  13  -1 770.193 141.457   1
  -2 -13  -1 1016.97 260.455   4
   2 -13   1 1111.25 177.152   3
  -2 -13  -1 967.797 192.763   3
   2  13   1 764.586 170.016   3
  -2  13  -2 3240.77 323.324   5
   2  13   2 2754.77 274.403   5
  -2 -13  -2 2891.69 283.188   5
  -2  13  -2 2823.94 244.426   1
  -2 -13  -2 2984.63 410.066   4
   2 -13   2 3178.36 269.395   3
  -2 -13  -2 3075.66 319.571   3
   2  13   2 2822.60 315.664   3
  -2  13  -2 3004.58 263.316   3
   2  13   3 15229.4 636.668   5
  -2  13  -3 14276.3 680.506   5
  -2 -13  -3 14489.7 678.091   5
  -2  13  -3 15782.9 598.964   1
  -2 -13  -3 13742.7 874.681   4
   2 -13   3 14164.7 548.546   3
  -2 -13  -3 14504.8 729.038   3
  -2  13  -3 15218.1 578.063   3
  -2  13  -4 9364.33 551.821   5
   2  13   4 9163.46 489.553   5
   2 -13   4 8506.86 382.686   3
  -2 -13  -4 9918.81 738.597   4
  -2 -13  -4 8963.21 578.904   3
  -2  13  -4 8826.21 424.597   2
  -2  13  -4 8801.04 406.902   3
  -2  13  -5 790.689 189.485   5
   2  13   5 621.715 148.241   5
   2 -13   5 722.425 152.030   1
   2 -13   5 693.844 112.994   3
  -2 -13  -5 1058.72 275.254   4
  -2 -13  -5 747.726 216.253   3
  -2  13  -5 778.536 129.479   2
  -2  13  -5 844.120 127.107   3
  -2  13  -6 1012.44 206.984   5
   2  13   6 827.045 165.534   5
   2 -13   6 900.481 169.528   1
   2 -13   6 1060.29 291.511   4
  -2 -13  -6 1006.55 268.651   4
   2 -13   6 965.004 109.903   3
  -2 -13  -6 1008.37 238.876   3
  -2  13  -6 883.918 127.376   2
  -2  13  -6 940.234 116.973   3
  -2  13  -7 10717.2 392.023   2
   2 -13   7 10240.3 505.936   1
  -2  13  -7 9895.61 608.494   5
   2  13   7 11248.9 588.764   5
  -2 -13  -7 9889.54 750.093   4
   2 -13   7 10349.7 751.064   4
  -2 -13  -7 10146.9 676.209   3
  -2  13  -7 10439.5 381.006   2
   2 -13   8 18370.8 712.461   1
  -2  13  -8 17944.8 848.887   5
   2  13   8 18811.0 804.165   5
  -2  13  -8 18247.5 472.997   2
   2 -13   8 17209.0 963.927   4
  -2 -13  -8 17993.6 1024.13   4
  -2 -13  -8 18703.7 953.286   3
  -2  13  -8 19024.0 482.464   2
   2 -13   9 979.685 187.492   1
  -2  13  -9 1258.27 261.895   5
   2  13   9 1325.29 244.729   5
  -2  13  -9 1190.38 73.8063   2
  -2 -13  -9 1289.11 311.949   4
   2 -13   9 896.506 246.994   4
  -2 -13  -9 1135.71 254.010   3
  -2  13  -9 1206.70 75.2056   2
   2  13  10 4972.10 449.422   5
  -2  13 -10 5331.52 487.374   5
  -2 -13 -10 4091.31 509.618   4
   2 -13  10 5163.75 519.535   4
  -2 -13 -10 4368.29 485.268   3
   2 -13  10 5573.50 414.055   1
   2 -13  11 6151.56 554.968   4
  -2 -13 -11 4824.41 532.941   4
   2  13  11 4946.01 457.174   5
  -2 -13 -11 5496.25 563.232   3
   2 -13  11 5275.36 403.702   1
  -2 -13 -12 6288.81 610.957   4
   2 -13  12 6189.01 554.519   4
   2  13  12 6569.16 546.905   5
  -2 -13 -12 8170.70 689.738   3
   2 -13  12 6578.50 465.305   1
  -2 -13 -13-44.8164 163.944   4
   2 -13  13-129.671 162.397   4
   2  13  13 164.887 180.638   5
  -2 -13 -13-1.19143 200.356   3
   2 -13  13 14.0506 122.354   1
   2  13  14 510.973 210.400   1
   2 -13  14 293.920 154.972   4
  -2 -13 -14 513.528 225.735   4
   2  13  14 625.536 245.039   5
  -2 -13 -14 134.686 197.424   3
   2 -13  14 293.345 152.789   1
   2  13  15 4561.46 545.310   1
  -2 -13 -15 4975.18 521.693   4
  -2 -13 -15 3602.01 520.924   3
   2 -13  15 5149.86 460.838   1
   2  13  15 4421.79 504.658   5
   2  13  16 3745.89 492.711   1
  -2 -13 -16 3495.11 512.811   3
   2 -13  16 3913.34 423.316   1
   2  13  16 3794.13 482.712   5
   2  13  17 1014.68 309.500   1
  -2 -13 -17 2130.70 427.608   3
   2 -13  17 2048.34 321.177   1
   2  13  17 1496.62 334.855   5
  -2  14  17 8939.96 735.316   1
   2 -14 -17 8180.11 810.152   3
  -2 -14  17 8386.33 627.902   1
  -2  14  17 8375.03 767.613   5
  -2  14  16-13.3864 196.253   1
   2 -14 -16 45.4941 208.255   3
  -2 -14  16-244.509 215.986   1
  -2  14  16 90.5483 231.272   5
  -2  14  15 172.410 164.516   1
   2 -14 -15 196.061 236.553   3
  -2 -14  15 153.505 172.703   1
  -2 -14  15-16.7141 157.568   4
  -2  14  15-84.2447 201.692   5
  -2  14  14 5806.77 558.858   1
   2 -14 -14 6448.90 670.261   3
  -2 -14  14 6449.87 512.696   1
  -2  14  14 6752.47 639.299   5
  -2 -14  14 6802.14 605.259   4
  -2  14  13 815.157 232.732   1
  -2 -14  13 1317.10 307.962   4
  -2  14  13 552.276 242.609   5
   2 -14 -13 1267.52 322.117   3
  -2 -14  13 484.994 201.730   1
  -2  14  12 1049.41 268.622   5
  -2 -14  12 667.873 227.449   4
   2 -14 -12 462.893 221.458   3
  -2 -14  12 1204.78 234.653   1
  -2  14  11 2021.94 327.142   5
   2  14 -11 2203.78 188.105   2
  -2 -14  11 2153.78 362.291   4
   2 -14 -11 2493.92 402.082   3
  -2 -14  11 3040.11 332.385   1
  -2  14  10 1140.83 262.057   5
   2  14 -10 544.139 117.784   2
  -2 -14  10 905.624 266.772   4
   2 -14 -10 736.483 255.634   3
  -2 -14  10 736.455 195.077   1
  -2  14   9 5314.91 485.477   5
   2  14  -9 5620.18 335.955   2
  -2 -14   9 5983.66 588.574   4
[truncated: 5,890,359 more chars]
